# Supplementary material for: Unraveling a Small Secreted Peptide SUBPEP3 That Positively Regulates Salt-Stress Tolerance in Pyrus betulifolia
Source: Int J Mol Sci. 2024 Apr 23;25(9):4612. doi: 10.3390/ijms25094612 (PMC11083645; doi:10.3390/ijms25094612)
Supplement: Supplementary file 1 [file ijms-25-04612-s001.zip]

Archive with 4 entries (4 files):
- Figure S1.pdf
- Table S1. The SSP genes identified in the Pyrus betulaefolia genome.xlsx
- Table S2. The gene function annotation, GO and KEGG analysis of SSP genes identified in the Pyrus betulaefolia genome.xlsx
- Table S3. Primers used in this study.xlsx
