# Supplementary material for: Unraveling a Small Secreted Peptide SUBPEP3 That Positively Regulates Salt-Stress Tolerance in Pyrus betulifolia
Source: Int J Mol Sci. 2024 Apr 23;25(9):4612. doi: 10.3390/ijms25094612 (PMC11083645; doi:10.3390/ijms25094612)
Supplement: Supplementary file 1 [file ijms-25-04612-s001.zip › Table S1. The SSP genes identified in the Pyrus betulaefolia genome.xlsx]

## Sheet: Known_SSP（1-1196）
Gene Id	SignalP-D-score	Homology-known-plant-SSPs	e-value	TM-domains
GWHPAAYT000011	0.881	ECA_At4g39340_CRP3610_At_EC1.4	1.3e-15	0
GWHPAAYT000113	0.819	GLV_GLV7_Mt	8.4e-11	0
GWHPAAYT000117	0.778	CTLA_CTLA11_Mt	3.6e-74	0
GWHPAAYT000239	0.761	RC_RC2_Mt	0.0002	5
GWHPAAYT000292	0.7	Ole_e_I_At5g15780_CRP3330_At	4.8e-10	0
GWHPAAYT000399	0.855	PCY_PCY83_Mt	6.4e-42	0
GWHPAAYT000400	0.778	PCY_PCY83_Mt	9e-43	0
GWHPAAYT000636	0.717	PDF_PDF60_Mt	0.0015	1
GWHPAAYT000816	0.873	nsLTP_nsLTP3_Mt	2.3e-05	0
GWHPAAYT000839	0.337	CTLA_CTLA11_Mt	4e-75	0
GWHPAAYT000885	0.409	CTLA_CTLA11_Mt	1e-63	1
GWHPAAYT001072	0.782	IDA_IDA24_Mt	6.3e-10	0
GWHPAAYT001235	0.853	ns-LTP_At3g22142_CRP4820_At	4e-06	0
GWHPAAYT001260	0.756	LCR_LCR101_Mt	1.7e-25	0
GWHPAAYT001331	0.843	PNP_At4g30380_AtPNP-B	0.0038	0
GWHPAAYT001384	0.763	ns-LTP_At3g53980_CRP4730_At	1.5e-10	0
GWHPAAYT001522	0.85	Ole_e_I_At5g05500_CRP3460_At	5.2e-40	0
GWHPAAYT001592	0.856	IDA_IDA10_Mt	6.3e-09	0
GWHPAAYT001602	0.881	PNP_At4g30380_AtPNP-B	0.0047	0
GWHPAAYT001682	0.877	CTLA_CTLA11_Mt	8.2e-44	0
GWHPAAYT001686	0.89	PCY_PCY48_Mt	4.6e-34	1
GWHPAAYT001793	0.574	RC_RC4_Mt	1.3e-05	0
GWHPAAYT001905	0.742	nsLTP_nsLTP115_Mt	1.1e-07	0
GWHPAAYT001908	0.822	ns-LTP_At5g62065_CRP4050_At	3.7e-12	0
GWHPAAYT001951	0.799	CTLA_CTLA11_Mt	9.4e-20	0
GWHPAAYT001956	0.728	CTLA_CTLA11_Mt	1.7e-22	0
GWHPAAYT001961	0.864	CTLA_CTLA11_Mt	1.3e-49	0
GWHPAAYT001962	0.869	CTLA_CTLA11_Mt	1.3e-30	0
GWHPAAYT001963	0.762	CTLA_CTLA11_Mt	9.4e-43	0
GWHPAAYT001964	0.818	CTLA_CTLA11_Mt	6.2e-43	0
GWHPAAYT001965	0.882	CTLA_CTLA11_Mt	5.5e-44	0
GWHPAAYT001987	0.496	PCY_PCY55_Mt	3.4e-09	2
GWHPAAYT001989	0.282	LCR_LCR101_Mt	7.3e-20	0
GWHPAAYT002095	0.652	NCR-B_NCR541_Mt	0.01	4
GWHPAAYT002157	0.826	PSY_PSY4_Mt	9.2e-09	0
GWHPAAYT002232	0.74	Kaz_Kaz1_Mt	3.6e-25	1
GWHPAAYT002298	0.822	PCY_PCY56_Mt	2.3e-05	0
GWHPAAYT002386	0.398	nsLTP_nsLTP129_Mt	0.0057	0
GWHPAAYT002402	0.474	Root_Cap/Late_Embryogenesis_At5g60530_CRP2850_At	0.00087	0
GWHPAAYT002428	0.268	LCR_LCR101_Mt	4.3e-30	0
GWHPAAYT002561	0.898	PCY_PCY25_Mt	3.1e-38	0
GWHPAAYT002588	0.93	LCR_LCR101_Mt	1.2e-23	0
GWHPAAYT002711	0.841	EPFL_EPFL4_Mt	7.7e-18	0
GWHPAAYT002723	0.757	ECA_At1g44191_CRP3650_At	0.0013	4
GWHPAAYT002740	0.381	LCR_LCR101_Mt	5.3e-23	0
GWHPAAYT002759	0.86	MtSUBPEP_MtSUBPEP_Mt	1.6e-07	0
GWHPAAYT002929	0.638	RALF_At4g11510_RALFL28	0.008	0
GWHPAAYT002962	0.766	CTLA_CTLA11_Mt	1.4e-66	0
GWHPAAYT003028	0.48	CIF_CIF1_Mt	2.3e-24	0
GWHPAAYT003154	0.835	LAT52-POE_LAT52/POE42_Mt	0.0036	0
GWHPAAYT003271	0.876	ns-LTP_At3g22142_CRP4820_At	4.3e-66	0
GWHPAAYT003300	0.847	PCY_PCY83_Mt	4.4e-42	0
GWHPAAYT003475	0.691	ECA_At1g44191_CRP3650_At	2.2e-31	0
GWHPAAYT003497	0.957	NCR-B_NCR803_Mt	0.0085	0
GWHPAAYT003512	0.732	PIP_PIP11_Mt	8.3e-05	0
GWHPAAYT003515	0.846	PIP_PIP8_Mt	1.7e-05	0
GWHPAAYT003589	0.783	ns-LTP_At4g33550_CRP4240_At	0.00054	0
GWHPAAYT003639	0.867	EPFL_EPFL2_Mt	1.6e-08	0
GWHPAAYT003719	0.875	PSK_At3g49780_PSK4	2.8e-11	0
GWHPAAYT003789	0.895	LAT52-POE_LAT52/POE3_Mt	1.3e-55	0
GWHPAAYT003820	0.742	MtSUBPEP_MtSUBPEP_Mt	1.8e-120	0
GWHPAAYT003925	0.929	CAPE_CAPE4_Mt	3.9e-29	0
GWHPAAYT003926	0.815	CAPE_CAPE2_Mt	1.3e-45	0
GWHPAAYT004067	0.914	CTLA_CTLA2_Mt	8e-06	0
GWHPAAYT004208	0.891	EPFL_EPFL1_Mt	1.4e-20	0
GWHPAAYT004265	0.566	CTLA_CTLA11_Mt	9.1e-125	0
GWHPAAYT004266	0.58	CTLA_CTLA11_Mt	4e-125	0
GWHPAAYT004341	0.508	CLE_CLE06_Mt	5.6e-11	1
GWHPAAYT004344	0.252	NodGRP_NodGRP49_Mt	9.7e-07	1
GWHPAAYT004457	0.76	MtSUBPEP_MtSUBPEP_Mt	2.2e-123	0
GWHPAAYT004475	0.326	IDA_IDA2_Mt	0.0052	1
GWHPAAYT004529	0.883	Ole_e_I_At2g16630_CRP3380_At	1.2e-06	0
GWHPAAYT004561	0.824	PCY_PCY85_Mt	6.9e-26	0
GWHPAAYT004840	0.259	LCR_LCR90_Mt	3.1e-07	0
GWHPAAYT004883	0.661	nsLTP_nsLTP121_Mt	0.0039	1
GWHPAAYT004912	0.851	CLE_CLE37_Mt	1e-05	0
GWHPAAYT004992	0.367	NodGRP_NodGRP49_Mt	4.9e-07	1
GWHPAAYT005031	0.333	CAPE_At4g31470	8e-39	0
GWHPAAYT005040	0.571	CTLA_CTLA11_Mt	8.3e-12	0
GWHPAAYT005225	0.821	IDA_IDA8_Mt	2.9e-14	0
GWHPAAYT005270	0.781	nsLTP_nsLTP73_Mt	1.8e-10	0
GWHPAAYT005300	0.895	MtSUBPEP_MtSUBPEP_Mt	1.3e-139	0
GWHPAAYT005303	0.918	BBPI_BBPI6_Mt	0.01	0
GWHPAAYT005313	0.738	ns-LTP_At3g22142_CRP4820_At	1.9e-39	0
GWHPAAYT005380	0.909	LAT52-POE_LAT52/POE21_Mt	4e-36	0
GWHPAAYT005393	0.649	CTLA_CTLA3_Mt	2.1e-09	0
GWHPAAYT005394	0.651	CTLA_CTLA3_Mt	2.6e-09	0
GWHPAAYT005395	0.268	CTLA_CTLA3_Mt	1.6e-09	0
GWHPAAYT005397	0.252	CTLA_CTLA3_Mt	6.3e-10	0
GWHPAAYT005400	0.646	CTLA_CTLA3_Mt	3.8e-10	0
GWHPAAYT005503	0.867	RALF_At2g33775_RALFL19	8.6e-16	0
GWHPAAYT005506	0.821	LAT52-POE_LAT52/POE35_Mt	5.6e-37	0
GWHPAAYT005546	0.258	LCR_LCR101_Mt	3.3e-30	0
GWHPAAYT005614	0.895	Novel_GRP_At4g21620_CRP2860_At	3e-24	0
GWHPAAYT005705	0.649	CTLA_CTLA3_Mt	2.1e-09	0
GWHPAAYT005889	0.624	MtSUBPEP_MtSUBPEP_Mt	4.3e-66	0
GWHPAAYT005902	0.528	NCR-A_NCR089_Mt	0.0054	0
GWHPAAYT005912	0.737	nsLTP_nsLTP14_Mt	1.2e-08	0
GWHPAAYT005913	0.765	nsLTP_nsLTP14_Mt	2.5e-05	0
GWHPAAYT005940	0.78	PCY_PCY69_Mt	6.6e-43	0
GWHPAAYT006023	0.289	LAT52-POE_LAT52/POE31_Mt	4.9e-33	0
GWHPAAYT006048	0.682	MtSUBPEP_MtSUBPEP_Mt	3.3e-187	0
GWHPAAYT006136	0.869	LCR_LCR101_Mt	2.3e-24	0
GWHPAAYT006155	0.77	nsLTP_nsLTP101_Mt	2.1e-16	1
GWHPAAYT006346	0.51	PDF_PDF60_Mt	0.0027	0
GWHPAAYT006402	0.897	MtSUBPEP_MtSUBPEP_Mt	1.3e-207	0
GWHPAAYT006471	0.554	CTLA_CTLA11_Mt	3.6e-26	0
GWHPAAYT006513	0.817	nsLTP_nsLTP17_Mt	8.2e-14	1
GWHPAAYT006515	0.805	nsLTP_nsLTP17_Mt	4.7e-12	0
GWHPAAYT006518	0.915	PNP_At4g30380_AtPNP-B	0.0017	0
GWHPAAYT006528	0.496	EPFL_EPFL16_Mt	5.6e-21	0
GWHPAAYT006547	0.486	EPFL_EPFL16_Mt	2e-20	0
GWHPAAYT006585	0.61	CTLA_CTLA11_Mt	3.6e-48	0
GWHPAAYT006599	0.61	CTLA_CTLA11_Mt	3.9e-48	0
GWHPAAYT006680	0.635	PCY_PCY72_Mt	6e-09	1
GWHPAAYT006717	0.317	PDF_PDF60_Mt	0.0035	0
GWHPAAYT006722	0.324	PDF_PDF60_Mt	0.0018	0
GWHPAAYT006791	0.392	PRP669_PRP669_18_Mt	1.3e-07	0
GWHPAAYT006793	0.253	LCR_LCR101_Mt	4.1e-31	0
GWHPAAYT006796	0.29	PRP669_PRP669_18_Mt	0.0045	0
GWHPAAYT006801	0.314	PRP669_PRP669_18_Mt	3.7e-06	0
GWHPAAYT006818	0.742	ns-LTP_At3g22120_CRP4820_At	0.00011	0
GWHPAAYT006913	0.742	CTLA_CTLA11_Mt	7.1e-75	0
GWHPAAYT006914	0.797	CTLA_CTLA11_Mt	5.5e-68	0
GWHPAAYT006915	0.637	CTLA_CTLA11_Mt	2.7e-22	0
GWHPAAYT006931	0.339	LCR_LCR101_Mt	4.7e-07	0
GWHPAAYT006969	0.772	CTLA_CTLA11_Mt	2e-70	0
GWHPAAYT006970	0.797	CTLA_CTLA11_Mt	5.5e-68	0
GWHPAAYT006971	0.637	CTLA_CTLA11_Mt	3.1e-28	0
GWHPAAYT006973	0.849	CTLA_CTLA11_Mt	5.8e-70	0
GWHPAAYT006976	0.644	CTLA_CTLA11_Mt	6.5e-59	0
GWHPAAYT006980	0.589	MtSUBPEP_MtSUBPEP_Mt	0.0071	0
GWHPAAYT006981	0.811	MtSUBPEP_MtSUBPEP_Mt	3.4e-111	0
GWHPAAYT006982	0.649	MtSUBPEP_MtSUBPEP_Mt	3.5e-101	0
GWHPAAYT006988	0.565	nsLTP_nsLTP86_Mt	0.0041	7
GWHPAAYT007039	0.444	PCY_PCY55_Mt	1.2e-42	12
GWHPAAYT007057	0.821	PNP_At4g30380_AtPNP-B	0.0077	0
GWHPAAYT007098	0.686	LCR_LCR101_Mt	1.3e-17	0
GWHPAAYT007134	0.801	PDF_PDF48_Mt	5.5e-07	0
GWHPAAYT007135	0.753	PDF_PDF48_Mt	6e-07	0
GWHPAAYT007136	0.731	PDF_PDF48_Mt	2.9e-06	0
GWHPAAYT007139	0.693	PDF_PDF48_Mt	2.9e-06	0
GWHPAAYT007229	0.89	CTLA_CTLA11_Mt	1.7e-12	0
GWHPAAYT007413	0.715	RC_RC8_Mt	1.6e-74	0
GWHPAAYT007536	0.857	IDA_IDA39_Mt	3e-15	0
GWHPAAYT007657	0.674	CTLA_CTLA11_Mt	2.2e-14	0
GWHPAAYT007730	0.87	RC_RC4_Mt	1.4e-55	0
GWHPAAYT007877	0.93	LAT52-POE_LAT52/POE7_Mt	1.3e-42	0
GWHPAAYT008014	0.803	CLE_At2g27250_CLE3	0.00012	0
GWHPAAYT008018	0.778	ns-LTP_At1g36150_CRP4570_At	0.0051	2
GWHPAAYT008147	0.92	nsLTP_nsLTP116_Mt	1.9e-13	0
GWHPAAYT008163	0.92	nsLTP_nsLTP116_Mt	1.9e-13	0
GWHPAAYT008253	0.38	PCY_PCY24_Mt	1.4e-43	0
GWHPAAYT008302	0.282	LCR_LCR101_Mt	5.4e-25	0
GWHPAAYT008559	0.652	CTLA_CTLA11_Mt	2.3e-63	0
GWHPAAYT008563	0.715	CTLA_CTLA11_Mt	2.9e-76	0
GWHPAAYT008630	0.917	nsLTP_nsLTP49_Mt	6.5e-07	0
GWHPAAYT008694	0.881	PNP_At4g30380_AtPNP-B	7.8e-31	0
GWHPAAYT008698	0.881	STIG-GRI_STIG/GRI16_Mt	1.2e-10	0
GWHPAAYT008716	0.676	STIG-GRI_STIG/GRI1_Mt	4.2e-22	0
GWHPAAYT008817	0.876	CTLA_CTLA11_Mt	1.6e-79	0
GWHPAAYT008820	0.323	LCR_LCR101_Mt	2.5e-06	0
GWHPAAYT008822	0.598	CTLA_CTLA11_Mt	3e-84	0
GWHPAAYT008832	0.888	nsLTP_nsLTP75_Mt	2.5e-05	0
GWHPAAYT008834	0.757	LAT52-POE_LAT52/POE14_Mt	4.1e-53	0
GWHPAAYT008876	0.6	PCY_PCY54_Mt	4.2e-26	0
GWHPAAYT008902	0.655	PCY_PCY29_Mt	1.2e-19	0
GWHPAAYT009041	0.692	Root_Cap/Late_Embryogenesis_At5g54370_CRP2850_At	4.9e-69	0
GWHPAAYT009044	0.846	RC_RC5_Mt	3.1e-67	0
GWHPAAYT009045	0.887	RC_RC9_Mt	6.5e-47	0
GWHPAAYT009112	0.532	Novel_family_At5g49350_CRP3210_At	6.4e-17	0
GWHPAAYT009114	0.569	CTLA_CTLA11_Mt	5.7e-25	0
GWHPAAYT009132	0.829	PNP_At2g18660_AtPNP-A	0.00032	0
GWHPAAYT009174	0.743	PCY_PCY55_Mt	3.1e-38	2
GWHPAAYT009219	0.796	PCY_PCY72_Mt	0.0015	1
GWHPAAYT009249	0.37	THIONIN_At5g64816_CRP2420_At	1.6e-38	2
GWHPAAYT009271	0.264	ns-LTP_At4g22485_CRP4820_At	3.1e-08	0
GWHPAAYT009280	0.81	LAT52-POE_LAT52/POE21_Mt	4.4e-24	0
GWHPAAYT009364	0.845	Kunitz_Kunitz6_Mt	4.3e-25	0
GWHPAAYT009382	0.347	Kunitz_Kunitz6_Mt	1e-39	0
GWHPAAYT009407	0.402	LCR_LCR101_Mt	1.1e-20	0
GWHPAAYT009427	0.536	CTLA_CTLA11_Mt	6.8e-22	0
GWHPAAYT009428	0.711	CTLA_CTLA11_Mt	6.6e-23	0
GWHPAAYT009429	0.619	CTLA_CTLA11_Mt	5.6e-23	0
GWHPAAYT009430	0.757	CTLA_CTLA11_Mt	7.3e-26	0
GWHPAAYT009431	0.755	CTLA_CTLA11_Mt	2.2e-26	0
GWHPAAYT009485	0.62	PRP669_PRP669_18_Mt	2e-21	0
GWHPAAYT009486	0.63	PRP669_PRP669_18_Mt	3.3e-16	0
GWHPAAYT009526	0.509	nsLTP_nsLTP97_Mt	2.9e-15	0
GWHPAAYT009527	0.891	nsLTP_nsLTP55_Mt	8.4e-12	0
GWHPAAYT009739	0.277	LAT52-POE_LAT52/POE5_Mt	4.7e-22	0
GWHPAAYT009925	0.853	CTLA_CTLA1_Mt	1.3e-10	0
GWHPAAYT009927	0.861	PhyCys_PhyCys11_Mt	9.7e-17	0
GWHPAAYT009947	0.924	PCY_PCY16_Mt	6.2e-33	0
GWHPAAYT009948	0.893	PCY_PCY16_Mt	8.5e-35	1
GWHPAAYT009990	0.825	PSY_PSY10_Mt	5.5e-10	0
GWHPAAYT009991	0.889	PSY_PSY10_Mt	7.4e-14	0
GWHPAAYT010383	0.258	RC_RC4_Mt	1.3e-06	0
GWHPAAYT010464	0.902	ns-LTP_At1g36150_CRP4570_At	0.003	3
GWHPAAYT010764	0.631	CLE_CLE07_Mt	9.3e-06	0
GWHPAAYT011150	0.812	LAT52-POE_LAT52/POE16_Mt	2.1e-34	0
GWHPAAYT011215	0.731	PNP_At4g30380_AtPNP-B	0.00082	0
GWHPAAYT011388	0.814	Novel_GRP_At1g75550_CRP2855_At	8.6e-05	0
GWHPAAYT011487	0.844	CAPE_CAPE20_Mt	1.1e-19	0
GWHPAAYT011498	0.852	CAPE_CAPE20_Mt	3.4e-19	0
GWHPAAYT011522	0.857	IDA_IDA1_Mt	3.2e-05	0
GWHPAAYT011523	0.849	IDA_IDA1_Mt	0.00012	0
GWHPAAYT011524	0.83	IDA_IDA1_Mt	1.1e-05	0
GWHPAAYT011613	0.899	PNP_At4g30380_AtPNP-B	0.0026	0
GWHPAAYT011715	0.853	PDL_PDL2_Mt	0.0025	1
GWHPAAYT011727	0.438	PDL_PDL2_Mt	0.0029	1
GWHPAAYT011734	0.563	PDL_PDL2_Mt	0.0032	1
GWHPAAYT011759	0.627	ns-LTP_At3g53980_CRP4730_At	6.2e-17	0
GWHPAAYT011911	0.849	Novel_family_At5g49350_CRP3210_At	0.00037	0
GWHPAAYT011973	0.828	IDA_IDA2_Mt	0.0055	0
GWHPAAYT012066	0.839	nsLTP_nsLTP28_Mt	1.6e-12	0
GWHPAAYT012067	0.913	nsLTP_nsLTP18_Mt	4.7e-12	0
GWHPAAYT012068	0.888	nsLTP_nsLTP28_Mt	1.4e-12	0
GWHPAAYT012069	0.817	ns-LTP_At5g59320_CRP3860_At	1.8e-10	0
GWHPAAYT012070	0.854	nsLTP_nsLTP20_Mt	8.7e-13	0
GWHPAAYT012188	0.27	nsLTP_nsLTP129_Mt	6.5e-06	0
GWHPAAYT012190	0.846	nsLTP_nsLTP74_Mt	5.4e-12	1
GWHPAAYT012212	0.911	CTLA_CTLA1_Mt	4.3e-10	0
GWHPAAYT012213	0.731	CTLA_CTLA3_Mt	7.4e-11	0
GWHPAAYT012317	0.787	RALF_RALF12_Mt	7.1e-22	0
GWHPAAYT012465	0.869	PhyCys_PhyCys39_Mt	1.1e-11	1
GWHPAAYT012466	0.818	PhyCys_PhyCys14_Mt	5.6e-11	0
GWHPAAYT012468	0.949	PhyCys_PhyCys14_Mt	5.8e-10	0
GWHPAAYT012503	0.3	NCR-B_NCR707_Mt	8.7e-13	0
GWHPAAYT012547	0.748	N26_N26_2_Mt	2.1e-36	0
GWHPAAYT012623	0.949	PhyCys_PhyCys14_Mt	6.9e-11	0
GWHPAAYT012624	0.863	PhyCys_PhyCys39_Mt	4.9e-10	2
GWHPAAYT012677	0.748	N26_N26_2_Mt	1.3e-35	0
GWHPAAYT012704	0.886	HEVEIN_HEVEIN1_G.max	3.7e-44	0
GWHPAAYT012729	0.689	IDA_IDA29_Mt	6.1e-08	0
GWHPAAYT012736	0.882	HEVEIN_HEVEIN1_G.max	1.2e-44	0
GWHPAAYT012757	0.712	IDA_IDA29_Mt	4.7e-07	0
GWHPAAYT012786	0.767	RC_RC4_Mt	9.1e-06	0
GWHPAAYT012884	0.918	Novel_MEG_At1g65295_CRP5310_At	4.6e-21	0
GWHPAAYT012973	0.26	CCP_At1g47320_CRP1050_At	2.4e-21	0
GWHPAAYT013022	0.909	Novel_GRP_At1g75550_CRP2855_At	4.3e-05	1
GWHPAAYT013031	0.589	nsLTP_nsLTP129_Mt	1.7e-13	0
GWHPAAYT013047	0.781	PDF_At2g02100_PDF2.2_LCR69	6.3e-07	0
GWHPAAYT013048	0.758	PDF_At2g02120_PDF2.1_LCR70	1.5e-07	0
GWHPAAYT013049	0.734	PDF_At2g02100_PDF2.2_LCR69	2.3e-07	0
GWHPAAYT013050	0.688	PDF_At2g02100_PDF2.2_LCR69	1.3e-05	0
GWHPAAYT013051	0.715	PDF_PDF49_Mt	2.8e-07	0
GWHPAAYT013052	0.655	PDF_PDF49_Mt	3.4e-05	0
GWHPAAYT013054	0.773	PDF_PDF47_Mt	1.5e-09	0
GWHPAAYT013070	0.834	nsLTP_nsLTP67_Mt	8.8e-16	0
GWHPAAYT013214	0.884	ECA_At1g44191_CRP3650_At	5.6e-06	0
GWHPAAYT013248	0.653	CTLA_CTLA11_Mt	1.2e-20	0
GWHPAAYT013275	0.734	CTLA_CTLA11_Mt	1.7e-26	0
GWHPAAYT013341	0.803	CLE_CLE03_Mt	2.7e-18	0
GWHPAAYT013413	0.797	IDA_IDA20_Mt	1.6e-13	0
GWHPAAYT013463	0.845	PSK_PSK6_Mt	2e-08	0
GWHPAAYT013478	0.71	GLV_GLV14_Mt	1.2e-09	0
GWHPAAYT013499	0.718	CTLA_CTLA11_Mt	1.2e-25	0
GWHPAAYT013500	0.871	CTLA_CTLA11_Mt	2.9e-21	0
GWHPAAYT013507	0.733	CTLA_CTLA11_Mt	4.8e-23	0
GWHPAAYT013512	0.664	CTLA_CTLA11_Mt	2.2e-25	0
GWHPAAYT013514	0.649	CTLA_CTLA11_Mt	9.7e-21	0
GWHPAAYT013515	0.723	CTLA_CTLA11_Mt	6.1e-22	0
GWHPAAYT013516	0.418	NodGRP_NodGRP41_Mt	7.4e-05	0
GWHPAAYT013517	0.662	CTLA_CTLA11_Mt	1.9e-19	0
GWHPAAYT013518	0.713	CTLA_CTLA11_Mt	1e-22	0
GWHPAAYT013535	0.467	CTLA_CTLA11_Mt	9.3e-61	0
GWHPAAYT013555	0.911	PCY_PCY56_Mt	0.0032	0
GWHPAAYT013571	0.754	CLE_At1g26600_CLE9	0.00034	0
GWHPAAYT013627	0.861	PNP_PNP2_Mt	0.0073	0
GWHPAAYT013727	0.868	RC_RC4_Mt	0.004	1
GWHPAAYT013769	0.86	GASA_GASA11_Mt	3e-15	0
GWHPAAYT013932	0.381	CTLA_CTLA11_Mt	7.9e-72	1
GWHPAAYT013940	0.728	CTLA_CTLA11_Mt	2.2e-23	0
GWHPAAYT013944	0.907	CTLA_CTLA2_Mt	0.00017	0
GWHPAAYT014010	0.799	CTLA_CTLA11_Mt	8.9e-57	0
GWHPAAYT014013	0.754	CTLA_CTLA11_Mt	1.5e-63	0
GWHPAAYT014016	0.581	CTLA_CTLA11_Mt	6.9e-57	0
GWHPAAYT014019	0.807	CTLA_CTLA11_Mt	5.5e-62	3
GWHPAAYT014046	0.712	CTLA_CTLA11_Mt	6.4e-58	0
GWHPAAYT014073	0.786	CTLA_CTLA11_Mt	6.7e-57	1
GWHPAAYT014076	0.597	CTLA_CTLA11_Mt	1.1e-71	0
GWHPAAYT014086	0.831	ns-LTP_At1g27950_CRP4640_At	3.5e-15	1
GWHPAAYT014126	0.826	Ole_e_I_At5g13140_CRP3350_At	9.4e-26	0
GWHPAAYT014194	0.694	CTLA_CTLA11_Mt	2.3e-18	0
GWHPAAYT014397	0.765	nsLTP_nsLTP68_Mt	0.0004	0
GWHPAAYT014416	0.427	HEVEIN_At3g16920_CRP5660_At	6.7e-125	0
GWHPAAYT014584	0.916	LAT52-POE_LAT52/POE13_Mt	1.7e-25	1
GWHPAAYT014607	0.825	RALF_RALF8_Mt	8.2e-24	0
GWHPAAYT014687	0.783	ECA_At1g47470_CRP3700_At	0.0089	0
GWHPAAYT014811	0.731	PCY_PCY39_Mt	1.2e-35	0
GWHPAAYT014881	0.798	nsLTP_nsLTP59_Mt	6e-19	1
GWHPAAYT014882	0.753	nsLTP_nsLTP97_Mt	1e-17	0
GWHPAAYT014885	0.888	ns-LTP_At4g14805_CRP4430_At	2.2e-11	0
GWHPAAYT014954	0.646	SubIn_SubIn10_Mt	8e-10	0
GWHPAAYT015007	0.896	MtSUBPEP_MtSUBPEP_Mt	1.3e-112	0
GWHPAAYT015028	0.477	LCR_LCR101_Mt	2.4e-43	0
GWHPAAYT015057	0.873	IDA_IDA29_Mt	5.5e-18	0
GWHPAAYT015311	0.77	CLE_CLE44_Mt	6.1e-06	0
GWHPAAYT015504	0.364	LCR_LCR101_Mt	1.5e-12	0
GWHPAAYT015590	0.846	CAPE_CAPE18_Mt	9.8e-71	0
GWHPAAYT015594	0.846	CAPE_CAPE18_Mt	1.2e-72	0
GWHPAAYT015773	0.291	LCR_LCR101_Mt	1.8e-19	0
GWHPAAYT015844	0.698	nsLTP_nsLTP95_Mt	1.2e-08	0
GWHPAAYT015905	0.9	ECL_ECL9_Mt	1.1e-05	0
GWHPAAYT016056	0.9	PhyCys_PhyCys27_Mt	4.6e-23	0
GWHPAAYT016173	0.862	PhyCys_PhyCys27_Mt	1.4e-23	0
GWHPAAYT016207	0.798	RALF_RALF13_Mt	5.6e-19	0
GWHPAAYT016232	0.937	GASA_At2g30810_At_GASA12	3.8e-18	0
GWHPAAYT016318	0.763	RALF_RALF1_Mt	1.4e-23	0
GWHPAAYT016372	0.823	CTLA_CTLA11_Mt	1.4e-17	0
GWHPAAYT016490	0.642	PhyCys_PhyCys14_Mt	1e-13	0
GWHPAAYT016513	0.909	PCY_PCY16_Mt	3.2e-32	1
GWHPAAYT016564	0.824	PSY_PSY10_Mt	0.00011	0
GWHPAAYT016565	0.802	PSY_PSY8_Mt	1.5e-12	0
GWHPAAYT016625	0.89	PSK_At3g44735_PSK3	1.5e-10	0
GWHPAAYT016645	0.477	LCR_LCR101_Mt	2.4e-43	0
GWHPAAYT016667	0.896	MtSUBPEP_MtSUBPEP_Mt	1.3e-112	0
GWHPAAYT016915	0.386	LCR_LCR101_Mt	3e-21	0
GWHPAAYT017131	0.511	PCY_PCY39_Mt	2.2e-18	1
GWHPAAYT017134	0.8	PCY_PCY39_Mt	1.2e-15	1
GWHPAAYT017181	0.789	PDF_PDF49_Mt	3.5e-06	0
GWHPAAYT017207	0.725	CTLA_CTLA11_Mt	1.8e-87	0
GWHPAAYT017330	0.807	PIP_PIP2_Mt	0.01	0
GWHPAAYT017603	0.827	GASA_GASA22_Mt	3e-22	0
GWHPAAYT017687	0.773	CTLA_CTLA11_Mt	3e-70	0
GWHPAAYT017689	0.742	CTLA_CTLA11_Mt	9.4e-72	0
GWHPAAYT017699	0.798	PCY_PCY30_Mt	0.005	1
GWHPAAYT017766	0.872	LAT52-POE_LAT52/POE16_Mt	7.4e-36	0
GWHPAAYT018090	0.699	PCY_PCY9_Mt	1e-28	0
GWHPAAYT018190	0.834	PSY_PSY4_Mt	0.0011	0
GWHPAAYT018231	0.785	PCY_PCY76_Mt	1e-39	0
GWHPAAYT018261	0.394	CTLA_CTLA11_Mt	2.2e-66	1
GWHPAAYT018306	0.705	MtSUBPEP_MtSUBPEP_Mt	8e-125	0
GWHPAAYT018307	0.675	MtSUBPEP_MtSUBPEP_Mt	6e-125	0
GWHPAAYT018308	0.831	MtSUBPEP_MtSUBPEP_Mt	5.3e-129	0
GWHPAAYT018310	0.557	MtSUBPEP_MtSUBPEP_Mt	8.3e-127	0
GWHPAAYT018314	0.37	MtSUBPEP_MtSUBPEP_Mt	2.7e-143	0
GWHPAAYT018318	0.459	MtSUBPEP_MtSUBPEP_Mt	9.3e-123	0
GWHPAAYT018325	0.479	MtSUBPEP_MtSUBPEP_Mt	2.1e-122	0
GWHPAAYT018548	0.348	CTLA_CTLA11_Mt	2.5e-70	0
GWHPAAYT018551	0.682	CTLA_CTLA11_Mt	1.9e-144	0
GWHPAAYT018583	0.78	CTLA_CTLA2_Mt	0.00014	0
GWHPAAYT018604	0.388	CTLA_CTLA11_Mt	6.1e-62	0
GWHPAAYT018608	0.388	CTLA_CTLA11_Mt	1.3e-75	0
GWHPAAYT018610	0.611	CTLA_CTLA11_Mt	1.1e-64	0
GWHPAAYT018614	0.597	CTLA_CTLA11_Mt	1.1e-71	0
GWHPAAYT018623	0.533	CTLA_CTLA11_Mt	5.4e-68	0
GWHPAAYT018641	0.305	nsLTP_nsLTP129_Mt	0.0025	0
GWHPAAYT018682	0.277	NodGRP_NodGRP43_Mt	0.00033	1
GWHPAAYT018692	0.34	PhyCys_PhyCys30_Mt	0.009	0
GWHPAAYT018907	0.652	CTLA_CTLA11_Mt	0.00053	0
GWHPAAYT018925	0.919	GASA_GASA7_Mt	4.5e-23	0
GWHPAAYT018937	0.86	PSY_PSY2_Mt	3e-10	0
GWHPAAYT018943	0.851	PNP_At4g30380_AtPNP-B	0.0079	0
GWHPAAYT019021	0.702	CTLA_CTLA11_Mt	2.5e-79	0
GWHPAAYT019058	0.704	CTLA_CTLA11_Mt	1.4e-54	0
GWHPAAYT019084	0.741	GLV_GLV14_Mt	0.00036	0
GWHPAAYT019115	0.771	PCY_PCY65_Mt	6e-44	1
GWHPAAYT019125	0.928	CLE_At1g68795_CLE12	9e-09	0
GWHPAAYT019159	0.299	CTLA_CTLA11_Mt	1.7e-72	0
GWHPAAYT019164	0.669	CTLA_CTLA11_Mt	7.2e-78	0
GWHPAAYT019167	0.741	CTLA_CTLA11_Mt	9.4e-08	0
GWHPAAYT019170	0.708	CTLA_CTLA11_Mt	7.5e-75	0
GWHPAAYT019179	0.804	CTLA_CTLA11_Mt	2e-08	0
GWHPAAYT019185	0.824	nsLTP_nsLTP123_Mt	9.9e-11	1
GWHPAAYT019201	0.267	TPDL_TPDL1_At	0.0082	0
GWHPAAYT019336	0.86	ns-LTP_At1g18280_CRP4670_At	2.9e-11	1
GWHPAAYT019431	0.251	Kunitz_Kunitz46_Mt	0.009	0
GWHPAAYT019468	0.698	CTLA_CTLA11_Mt	1.2e-15	0
GWHPAAYT019539	0.682	PNP_At2g18660_AtPNP-A	0.0073	0
GWHPAAYT019544	0.82	MtSUBPEP_MtSUBPEP_Mt	4e-83	0
GWHPAAYT019712	0.356	CTLA_CTLA11_Mt	4.5e-88	0
GWHPAAYT019715	0.429	CTLA_CTLA11_Mt	1.2e-159	0
GWHPAAYT019718	0.356	CTLA_CTLA11_Mt	3.2e-162	0
GWHPAAYT019722	0.346	CTLA_CTLA11_Mt	1.2e-157	0
GWHPAAYT019734	0.899	CTLA_CTLA11_Mt	2.8e-27	0
GWHPAAYT019766	0.651	PCY_PCY55_Mt	9.2e-34	8
GWHPAAYT019776	0.71	PCY_PCY55_Mt	4.6e-37	7
GWHPAAYT019788	0.64	CTLA_CTLA11_Mt	2.9e-142	0
GWHPAAYT019789	0.34	CTLA_CTLA11_Mt	4e-98	1
GWHPAAYT019790	0.263	CTLA_CTLA11_Mt	2.7e-168	0
GWHPAAYT019793	0.34	CTLA_CTLA11_Mt	3.1e-145	1
GWHPAAYT019794	0.263	CTLA_CTLA11_Mt	2.7e-168	0
GWHPAAYT019796	0.327	CTLA_CTLA11_Mt	1.7e-164	0
GWHPAAYT019798	0.674	CTLA_CTLA11_Mt	2.2e-162	0
GWHPAAYT019800	0.756	CTLA_CTLA11_Mt	4.4e-151	1
GWHPAAYT019801	0.48	CTLA_CTLA11_Mt	1.8e-168	0
GWHPAAYT019819	0.856	PCY_PCY87_Mt	1.9e-24	0
GWHPAAYT019852	0.872	LAT52-POE_LAT52/POE10_Mt	2.4e-33	9
GWHPAAYT019855	0.791	PCY_PCY67_Mt	3.7e-49	0
GWHPAAYT019914	0.682	CTLA_CTLA11_Mt	1.6e-18	0
GWHPAAYT019915	0.612	CTLA_CTLA11_Mt	1.1e-19	0
GWHPAAYT019977	0.875	CTLA_CTLA11_Mt	2.8e-24	0
GWHPAAYT019978	0.73	CTLA_CTLA11_Mt	1.1e-30	0
GWHPAAYT019993	0.58	LP_LP14_Mt	1.4e-05	0
GWHPAAYT020075	0.879	PSK_PSK4_Mt	7.2e-12	0
GWHPAAYT020125	0.909	MtSUBPEP_MtSUBPEP_Mt	2.5e-115	0
GWHPAAYT020142	0.813	GASA_GASA1_Mt	3.7e-15	0
GWHPAAYT020160	0.549	CLE_CLE20_Mt	0.0018	0
GWHPAAYT020161	0.53	CTLA_CTLA11_Mt	1.3e-74	0
GWHPAAYT020163	0.653	CTLA_CTLA11_Mt	3.3e-81	0
GWHPAAYT020178	0.384	NodGRP_NodGRP20_Mt	8.3e-07	0
GWHPAAYT020204	0.314	MtSUBPEP_MtSUBPEP_Mt	7.8e-103	0
GWHPAAYT020221	0.287	NodGRP_NodGRP20_Mt	7.1e-06	0
GWHPAAYT020267	0.612	CEP_CEP12_Mt	6.5e-06	0
GWHPAAYT020277	0.541	PCY_PCY85_Mt	9.2e-24	0
GWHPAAYT020283	0.53	EPFL_EPFL13_Mt	5.8e-20	0
GWHPAAYT020367	0.775	Novel_family_At5g49350_CRP3210_At	6e-06	0
GWHPAAYT020467	0.821	PCY_PCY72_Mt	0.0065	0
GWHPAAYT020535	0.407	NodGRP_NodGRP5_Mt	9.6e-06	0
GWHPAAYT020608	0.706	nsLTP_nsLTP78_Mt	2.3e-15	0
GWHPAAYT020624	0.824	TPD_TPD11_Mt	4.3e-19	0
GWHPAAYT020625	0.729	TPD_TPD3_Mt	1.7e-28	0
GWHPAAYT020680	0.409	nsLTP_nsLTP75_Mt	0.0041	0
GWHPAAYT020834	0.806	nsLTP_nsLTP20_Mt	4.4e-05	0
GWHPAAYT020857	0.866	LAT52-POE_LAT52/POE10_Mt	1.2e-32	9
GWHPAAYT020961	0.936	GLV_GLV9_Mt	5.6e-15	0
GWHPAAYT020982	0.824	ECA_At4g35165_CRP3600_At	0.00053	0
GWHPAAYT021022	0.853	nsLTP_nsLTP86_Mt	3.4e-14	0
GWHPAAYT021063	0.635	PCY_PCY30_Mt	4e-24	1
GWHPAAYT021065	0.891	PCY_PCY6_Mt	9.6e-19	1
GWHPAAYT021066	0.866	PCY_PCY29_Mt	8.5e-46	0
GWHPAAYT021067	0.836	PCY_PCY29_Mt	6.9e-42	0
GWHPAAYT021068	0.71	NodGRP_NodGRP32_Mt	0.00025	0
GWHPAAYT021069	0.845	PCY_PCY6_Mt	7.8e-16	0
GWHPAAYT021070	0.83	PCY_PCY30_Mt	2.8e-17	0
GWHPAAYT021189	0.765	ns-LTP_At2g44300_CRP4660_At	5.1e-11	0
GWHPAAYT021227	0.8	RC_RC4_Mt	1.6e-05	0
GWHPAAYT021247	0.808	ns-LTP_At4g15160.2_CRP4820_At	4.1e-16	0
GWHPAAYT021291	0.253	nsLTP_nsLTP129_Mt	0.00012	0
GWHPAAYT021384	0.802	ns-LTP_At4g22485_CRP4820_At	5.7e-32	0
GWHPAAYT021387	0.732	LAT52-POE_LAT52/POE39_Mt	0.0044	0
GWHPAAYT021497	0.903	CTLA_CTLA3_Mt	1.1e-06	0
GWHPAAYT021501	0.731	CTLA_CTLA11_Mt	5.7e-87	0
GWHPAAYT021505	0.906	MtSUBPEP_MtSUBPEP_Mt	8.1e-134	0
GWHPAAYT021641	0.78	LAT52-POE_LAT52/POE37_Mt	0.0069	0
GWHPAAYT021660	0.896	HEVEIN_At3g12500_CRP5630_At	2.1e-74	0
GWHPAAYT021800	0.542	CTLA_CTLA11_Mt	2.8e-64	0
GWHPAAYT021814	0.278	RC_RC4_Mt	0.0003	0
GWHPAAYT021855	0.537	CTLA_CTLA11_Mt	3.5e-28	0
GWHPAAYT021859	0.265	CTLA_CTLA11_Mt	1.5e-17	0
GWHPAAYT021933	0.67	CTLA_CTLA11_Mt	5.9e-13	0
GWHPAAYT021983	0.269	nsLTP_nsLTP129_Mt	0.0043	0
GWHPAAYT022009	0.807	CAPE_CAPE17_Mt	2.4e-55	0
GWHPAAYT022102	0.727	CEP_CEP6_Mt	2.8e-11	0
GWHPAAYT022105	0.675	CEP_CEP6_At	1.2e-11	0
GWHPAAYT022106	0.278	CEP_CEP13_Mt	8.8e-09	0
GWHPAAYT022143	0.856	RALF_RALF9_Mt	9.2e-30	0
GWHPAAYT022146	0.772	MtSUBPEP_MtSUBPEP_Mt	8.4e-98	0
GWHPAAYT022178	0.877	CTLA_CTLA1_Mt	4.4e-08	0
GWHPAAYT022200	0.892	PIP_PIP5_Mt	8.5e-17	0
GWHPAAYT022204	0.423	CTLA_CTLA11_Mt	8.6e-83	0
GWHPAAYT022205	0.534	CTLA_CTLA11_Mt	2.8e-89	0
GWHPAAYT022231	0.528	CTLA_CTLA11_Mt	1.9e-33	0
GWHPAAYT022265	0.908	MtSUBPEP_MtSUBPEP_Mt	1e-76	0
GWHPAAYT022302	0.779	ECA_At1g44191_CRP3650_At	1.2e-08	0
GWHPAAYT022353	0.921	PSK_At3g49780_PSK4	3.7e-16	0
GWHPAAYT022400	0.788	CAPE_At3g09590	6.3e-37	0
GWHPAAYT022414	0.723	EPFL_EPFL13_Mt	1.2e-23	0
GWHPAAYT022577	0.556	PCY_PCY71_Mt	3.3e-31	0
GWHPAAYT022786	0.952	LAT_LAT52-like3_At	7.4e-33	0
GWHPAAYT022789	0.33	LCR_LCR101_Mt	9.2e-06	0
GWHPAAYT022896	0.722	THIONIN_At5g64816_CRP2420_At	4e-36	0
GWHPAAYT022948	0.856	GLV_GLV7_Mt	9e-11	0
GWHPAAYT023034	0.796	ECA_At4g39340_CRP3610_At_EC1.4	1.4e-14	0
GWHPAAYT023172	0.538	LCR_LCR101_Mt	4.9e-37	0
GWHPAAYT023253	0.332	ns-LTP_At4g22505_CRP4820_At	2.5e-07	0
GWHPAAYT023399	0.27	LCR_LCR101_Mt	2.4e-31	0
GWHPAAYT023445	0.395	NodGRP_NodGRP47_Mt	1.9e-06	3
GWHPAAYT023503	0.698	nsLTP_nsLTP95_Mt	1.2e-08	0
GWHPAAYT023555	0.818	LCR_LCR101_Mt	1.3e-15	0
GWHPAAYT023643	0.885	RC_RC2_Mt	1.9e-08	0
GWHPAAYT023644	0.912	PCY_PCY40_Mt	1.4e-35	0
GWHPAAYT023675	0.375	CTLA_CTLA11_Mt	1.4e-138	0
GWHPAAYT023842	0.937	RC_RC2_Mt	0.00047	0
GWHPAAYT024094	0.804	nsLTP_nsLTP95_Mt	5.8e-14	0
GWHPAAYT024149	0.736	THL_THL30_Mt	5.4e-09	0
GWHPAAYT024158	0.316	THL_THL30_Mt	3.1e-09	0
GWHPAAYT024161	0.668	PCY_PCY4_Mt	3e-27	0
GWHPAAYT024162	0.864	PCY_PCY8_Mt	1.6e-39	0
GWHPAAYT024185	0.776	LP_LP14_Mt	2.6e-32	0
GWHPAAYT024235	0.874	nsLTP_nsLTP69_Mt	0.007	2
GWHPAAYT024294	0.725	IDA_IDA2_Mt	0.0011	1
GWHPAAYT024304	0.749	CTLA_CTLA11_Mt	4.9e-72	0
GWHPAAYT024307	0.595	CTLA_CTLA11_Mt	1e-74	0
GWHPAAYT024309	0.643	CTLA_CTLA11_Mt	7.5e-70	0
GWHPAAYT024354	0.351	nsLTP_nsLTP129_Mt	2.4e-11	0
GWHPAAYT024369	0.384	LCR_LCR101_Mt	1.3e-20	0
GWHPAAYT024423	0.826	IDA_IDA2_Mt	0.0012	0
GWHPAAYT024426	0.931	Novel_family_At5g49350_CRP3210_At	0.0097	0
GWHPAAYT024481	0.876	NodGRP_NodGRP37_Mt	0.001	1
GWHPAAYT024489	0.663	IDA_IDA2_Mt	0.0026	1
GWHPAAYT024498	0.796	PDF_At2g02130_PDF2.3_LCR68	3.2e-06	0
GWHPAAYT024499	0.828	PDF_PDF47_Mt	1.7e-07	0
GWHPAAYT024519	0.837	nsLTP_nsLTP67_Mt	8.6e-16	0
GWHPAAYT024634	0.817	RALF_RALF12_Mt	2.9e-16	0
GWHPAAYT024639	0.872	RALF_RALF12_Mt	2.8e-15	0
GWHPAAYT024674	0.825	ns-LTP_At4g15160.2_CRP4820_At	1.5e-05	0
GWHPAAYT024689	0.287	nsLTP_nsLTP129_Mt	0.0012	0
GWHPAAYT024706	0.648	CTLA_CTLA11_Mt	1e-12	0
GWHPAAYT024733	0.614	CTLA_CTLA11_Mt	3.6e-22	1
GWHPAAYT024755	0.318	nsLTP_nsLTP102_Mt	8.3e-10	0
GWHPAAYT024786	0.888	AMP_AMP1_Impatiens_balsamina	0.0065	0
GWHPAAYT024793	0.346	LCR_LCR101_Mt	8.7e-25	0
GWHPAAYT024800	0.855	CLE_CLE03_Mt	8.6e-15	0
GWHPAAYT024875	0.76	IDA_IDA20_Mt	5.7e-15	0
GWHPAAYT024906	0.929	PSK_PSK6_Mt	1.3e-07	0
GWHPAAYT024916	0.797	NCR-B_NCR751_Mt	0.00045	0
GWHPAAYT024925	0.741	GLV_GLV14_Mt	2e-07	0
GWHPAAYT024947	0.583	CTLA_CTLA11_Mt	1e-21	0
GWHPAAYT024973	0.564	CTLA_CTLA11_Mt	3.1e-58	0
GWHPAAYT024991	0.885	PCY_PCY29_Mt	0.00072	0
GWHPAAYT025007	0.785	CLE_CLE40_Mt	1.4e-06	0
GWHPAAYT025022	0.329	nsLTP_nsLTP129_Mt	0.002	0
GWHPAAYT025078	0.81	PNP_PNP2_Mt	0.007	0
GWHPAAYT025096	0.261	CLE_CLE24_Mt	6.6e-17	0
GWHPAAYT025189	0.655	CLE_CLE01/CLE25_Mt	2.5e-14	0
GWHPAAYT025207	0.921	CAPE_CAPE12_Mt	0.0055	0
GWHPAAYT025217	0.916	GASA_GASA23_Mt	2.4e-15	0
GWHPAAYT025352	0.906	nsLTP_nsLTP27_Mt	2e-07	0
GWHPAAYT025367	0.421	PCY_PCY55_Mt	7.5e-37	12
GWHPAAYT025381	0.802	CTLA_CTLA11_Mt	8e-69	1
GWHPAAYT025395	0.701	CTLA_CTLA2_Mt	0.00048	0
GWHPAAYT025489	0.698	CTLA_CTLA11_Mt	1e-57	0
GWHPAAYT025492	0.638	CTLA_CTLA11_Mt	5.6e-65	0
GWHPAAYT025495	0.637	CTLA_CTLA11_Mt	4.3e-65	0
GWHPAAYT025496	0.906	CTLA_CTLA11_Mt	1e-52	0
GWHPAAYT025497	0.861	CTLA_CTLA11_Mt	4.9e-58	0
GWHPAAYT025499	0.637	CTLA_CTLA11_Mt	4.9e-63	0
GWHPAAYT025502	0.841	CTLA_CTLA11_Mt	1.1e-56	0
GWHPAAYT025522	0.81	CTLA_CTLA11_Mt	6.9e-59	0
GWHPAAYT025534	0.771	ns-LTP_At1g27950_CRP4640_At	3.1e-16	0
GWHPAAYT025535	0.771	ns-LTP_At1g27950_CRP4640_At	3.1e-16	0
GWHPAAYT025572	0.926	Ole_e_I_At5g13140_CRP3350_At	2.2e-17	0
GWHPAAYT025647	0.589	CTLA_CTLA11_Mt	7.4e-18	0
GWHPAAYT025861	0.85	TPD_TPD8_Mt	7.7e-29	0
GWHPAAYT025869	0.802	ns-LTP_At4g22505_CRP4820_At	0.00014	0
GWHPAAYT025886	0.858	HEVEIN_At3g16920_CRP5660_At	1.6e-124	0
GWHPAAYT025890	0.816	Novel_family_At5g49350_CRP3210_At	1.8e-28	0
GWHPAAYT026006	0.773	RALF_RALF8_Mt	6.5e-25	0
GWHPAAYT026232	0.818	PCY_PCY34_Mt	6.2e-44	0
GWHPAAYT026328	0.872	N26_N26_1_Mt	1.1e-37	0
GWHPAAYT026337	0.607	EPFL_EPFL2_Mt	6.8e-17	0
GWHPAAYT026383	0.301	LCR_LCR101_Mt	9.6e-32	0
GWHPAAYT026441	0.872	IDA_IDA29_Mt	3.6e-17	0
GWHPAAYT026626	0.363	nsLTP_nsLTP129_Mt	0.00037	0
GWHPAAYT026886	0.618	CTLA_CTLA3_Mt	8e-09	0
GWHPAAYT026903	0.705	CTLA_CTLA3_Mt	2.2e-09	0
GWHPAAYT026905	0.705	CTLA_CTLA3_Mt	8.5e-10	0
GWHPAAYT026908	0.705	CTLA_CTLA3_Mt	2e-09	0
GWHPAAYT026914	0.705	CTLA_CTLA3_Mt	9.4e-09	0
GWHPAAYT026933	0.584	CTLA_CTLA3_Mt	6.8e-09	0
GWHPAAYT026997	0.309	LCR_LCR101_Mt	7.7e-33	0
GWHPAAYT027164	0.762	CTLA_CTLA11_Mt	1.2e-21	0
GWHPAAYT027249	0.557	CAPE_CAPE15_Mt	5.2e-53	0
GWHPAAYT027390	0.281	LCR_LCR101_Mt	9.5e-21	0
GWHPAAYT027822	0.557	nsLTP_nsLTP118_Mt	3e-10	0
GWHPAAYT027874	0.809	LAT52-POE_LAT52/POE11_Mt	8e-44	0
GWHPAAYT027907	0.385	CTLA_CTLA11_Mt	2.3e-54	0
GWHPAAYT027930	0.89	PCY_PCY45_Mt	2.8e-40	0
GWHPAAYT027984	0.73	PCY_PCY15_Mt	1.9e-38	0
GWHPAAYT028160	0.858	GASA_GASA17_Mt	5.3e-20	0
GWHPAAYT028194	0.738	CLE_CLE02_Mt	1.1e-08	0
GWHPAAYT028260	0.913	GASA_GASA21_Mt	1.8e-23	0
GWHPAAYT028280	0.916	PSY_PSY11_Mt	4.1e-12	0
GWHPAAYT028283	0.738	PNP_At4g30380_AtPNP-B	7.7e-05	0
GWHPAAYT028287	0.259	LCR_LCR101_Mt	2.4e-21	0
GWHPAAYT028299	0.257	nsLTP_nsLTP129_Mt	0.00082	0
GWHPAAYT028315	0.253	nsLTP_nsLTP129_Mt	0.0011	0
GWHPAAYT028328	0.75	PCY_PCY77_Mt	3.5e-37	0
GWHPAAYT028329	0.799	PCY_PCY57_Mt	1.6e-59	0
GWHPAAYT028382	0.824	PNP_At4g30380_AtPNP-B	0.0019	0
GWHPAAYT028465	0.807	LAT52-POE_LAT52/POE2_Mt	1.8e-38	0
GWHPAAYT028477	0.823	GLV_GLV4_Mt	0.00011	0
GWHPAAYT028478	0.74	GLV_GLV4_Mt	0.00018	0
GWHPAAYT028486	0.803	RALF_RALF8_Mt	0.00016	0
GWHPAAYT028601	0.763	CTLA_CTLA11_Mt	3.1e-26	0
GWHPAAYT028637	0.374	nsLTP_nsLTP73_Mt	0.00033	1
GWHPAAYT028746	0.918	ns-LTP_At4g15160.2_CRP4820_At	5.3e-09	0
GWHPAAYT028747	0.903	PCY_PCY42_Mt	3.1e-27	0
GWHPAAYT028992	0.638	PDF_PDF64_Mt	0.00054	0
GWHPAAYT029022	0.888	CTLA_CTLA11_Mt	8.1e-05	0
GWHPAAYT029025	0.861	CTLA_CTLA11_Mt	6.6e-16	0
GWHPAAYT029026	0.324	MtSUBPEP_MtSUBPEP_Mt	1.3e-196	0
GWHPAAYT029136	0.851	nsLTP_nsLTP129_Mt	0.0026	0
GWHPAAYT029163	0.421	nsLTP_nsLTP77_Mt	8.9e-07	0
GWHPAAYT029164	0.79	nsLTP_nsLTP77_Mt	4e-20	0
GWHPAAYT029192	0.696	PCY_PCY55_Mt	1.4e-20	8
GWHPAAYT029283	0.287	LCR_LCR101_Mt	6.6e-48	0
GWHPAAYT029287	0.805	ECA_At1g44191_CRP3650_At	8.8e-08	0
GWHPAAYT029445	0.443	NodGRP_NodGRP42_Mt	0.00067	0
GWHPAAYT029520	0.698	CTLA_CTLA11_Mt	3.9e-93	0
GWHPAAYT029570	0.382	LCR_LCR101_Mt	1e-13	0
GWHPAAYT029613	0.305	NodGRP_NodGRP45_Mt	0.0027	0
GWHPAAYT029657	0.382	ns-LTP_At4g22485_CRP4820_At	4.3e-09	0
GWHPAAYT029724	0.77	LAT52-POE_LAT52/POE10_Mt	6.8e-20	9
GWHPAAYT029761	0.685	CTLA_CTLA3_Mt	2.1e-08	0
GWHPAAYT029814	0.408	CCP_At1g47320_CRP1050_At	7.4e-05	0
GWHPAAYT029906	0.296	LAT52-POE_LAT52/POE39_Mt	0.001	0
GWHPAAYT030214	0.43	EPFL_EPFL10_Mt	4.3e-22	0
GWHPAAYT030222	0.841	PCY_PCY30_Mt	2.7e-17	0
GWHPAAYT030305	0.475	CTLA_CTLA11_Mt	2.3e-13	0
GWHPAAYT030355	0.663	PCY_PCY49_Mt	1.3e-25	0
GWHPAAYT030454	0.803	TAX_TAX5_Mt	3e-34	0
GWHPAAYT030534	0.364	DVL/RTFL_DVL/RTFL8_At	0.0053	0
GWHPAAYT030548	0.866	PNP_At4g30380_AtPNP-B	0.0016	0
GWHPAAYT030578	0.418	DVL/RTFL_DVL/RTFL8_At	0.0059	0
GWHPAAYT030589	0.866	PNP_At4g30380_AtPNP-B	0.0016	0
GWHPAAYT030719	0.267	PCY_PCY75_Mt	0.008	0
GWHPAAYT030764	0.821	ns-LTP_At4g15160.2_CRP4820_At	0.0049	1
GWHPAAYT030767	0.453	CTLA_CTLA11_Mt	3e-67	0
GWHPAAYT030783	0.752	ECA_At3g45252_CRP3630_At	0.006	0
GWHPAAYT030863	0.875	PNP_At2g18660_AtPNP-A	0.0018	0
GWHPAAYT031019	0.471	LCR_LCR101_Mt	5.2e-08	0
GWHPAAYT031135	0.842	PCY_PCY67_Mt	9.3e-26	1
GWHPAAYT031140	0.846	LAT52-POE_LAT52/POE10_Mt	1.8e-31	9
GWHPAAYT031214	0.862	PNP_At4g30380_AtPNP-B	6.1e-21	0
GWHPAAYT031221	0.791	PNP_At4g30380_AtPNP-B	5.2e-20	0
GWHPAAYT031229	0.934	GLV_GLV9_Mt	9.9e-15	0
GWHPAAYT031253	0.693	ECA_At5g51105_CRP3600_At	2.6e-08	0
GWHPAAYT031292	0.846	ns-LTP_At2g10940_CRP4820_At	3.1e-35	0
GWHPAAYT031324	0.603	PCY_PCY29_Mt	3.8e-06	0
GWHPAAYT031325	0.904	PCY_PCY29_Mt	1.7e-17	1
GWHPAAYT031326	0.84	PCY_PCY29_Mt	4.2e-41	0
GWHPAAYT031327	0.748	PCY_PCY29_Mt	2.3e-43	0
GWHPAAYT031328	0.81	PCY_PCY30_Mt	8e-23	0
GWHPAAYT031330	0.801	PCY_PCY29_Mt	1.2e-19	0
GWHPAAYT031331	0.805	PCY_PCY30_Mt	8.2e-21	0
GWHPAAYT031332	0.631	PCY_PCY6_Mt	6.2e-13	0
GWHPAAYT031333	0.804	PCY_PCY29_Mt	3.3e-18	0
GWHPAAYT031334	0.766	PCY_PCY30_Mt	5.8e-19	0
GWHPAAYT031345	0.79	EPFL_EPFL14_Mt	4e-18	0
GWHPAAYT031419	0.889	PNP_PNP2_Mt	7.4e-36	0
GWHPAAYT031629	0.843	IMA_IMA10_S.tuberosum	0.0034	0
GWHPAAYT031714	0.809	ns-LTP_At3g22142_CRP4820_At	2.5e-65	4
GWHPAAYT031716	0.737	LAT52-POE_LAT52/POE5_Mt	0.0022	0
GWHPAAYT031784	0.745	CTLA_CTLA11_Mt	5.5e-19	0
GWHPAAYT031812	0.894	CTLA_CTLA3_Mt	3.5e-06	0
GWHPAAYT031819	0.721	CTLA_CTLA11_Mt	1.7e-82	0
GWHPAAYT031821	0.892	MtSUBPEP_MtSUBPEP_Mt	9.1e-36	0
GWHPAAYT031840	0.493	LCR_LCR101_Mt	1.3e-34	0
GWHPAAYT031841	0.752	ECA_At1g44191_CRP3650_At	0.0091	1
GWHPAAYT031874	0.695	NodGRP_NodGRP42_Mt	3e-06	0
GWHPAAYT031929	0.835	MtSUBPEP_MtSUBPEP_Mt	5.2e-131	0
GWHPAAYT031986	0.79	MtSUBPEP_MtSUBPEP_Mt	3.8e-131	0
GWHPAAYT032068	0.936	HEVEIN_At3g12500_CRP5630_At	4.8e-73	0
GWHPAAYT032069	0.299	HEVEIN_At3g12500_CRP5630_At	1.9e-92	0
GWHPAAYT032146	0.635	NodGRP_NodGRP47_Mt	0.0036	0
GWHPAAYT032166	0.652	LAT52-POE_LAT52/POE1_Mt	0.0036	0
GWHPAAYT032199	0.74	GASA_GASA24_Mt	1e-13	0
GWHPAAYT032236	0.464	CTLA_CTLA11_Mt	3.9e-68	0
GWHPAAYT032245	0.497	RC_RC4_Mt	0.00029	0
GWHPAAYT032256	0.675	CTLA_CTLA11_Mt	1.1e-17	0
GWHPAAYT032302	0.611	CTLA_CTLA11_Mt	1.3e-27	0
GWHPAAYT032403	0.756	CTLA_CTLA11_Mt	3.5e-15	0
GWHPAAYT032517	0.269	LCR_LCR101_Mt	2.9e-10	0
GWHPAAYT032560	0.755	CEP_CEP9_Mt	9.3e-11	0
GWHPAAYT032562	0.823	CEP_CEP13_Mt	8.2e-10	0
GWHPAAYT032604	0.899	RALF_RALF9_Mt	2.8e-29	0
GWHPAAYT032643	0.913	CTLA_CTLA1_Mt	6.2e-09	0
GWHPAAYT032660	0.899	PIP_PIP5_Mt	2.5e-18	0
GWHPAAYT032725	0.836	ns-LTP_At4g15160.2_CRP4820_At	2.1e-08	0
GWHPAAYT032772	0.694	PRP669_PRP669_18_Mt	0.0066	5
GWHPAAYT032784	0.934	PSK_PSK3_Mt	4.2e-14	0
GWHPAAYT032842	0.655	EPFL_EPFL13_Mt	9.8e-26	0
GWHPAAYT032886	0.872	PCY_PCY29_Mt	0.0074	0
GWHPAAYT032903	0.933	PCY_PCY16_Mt	4.4e-19	0
GWHPAAYT032904	0.931	PCY_PCY2_Mt	1.4e-15	0
GWHPAAYT032906	0.895	PCY_PCY81_Mt	1.1e-31	0
GWHPAAYT032909	0.523	Root_Cap/Late_Embryogenesis_At5g60530_CRP2850_At	0.0075	0
GWHPAAYT032943	0.863	MtSUBPEP_MtSUBPEP_Mt	3.3e-132	0
GWHPAAYT032983	0.706	EPFL_EPFL13_Mt	1.8e-25	0
GWHPAAYT033033	0.295	Ole_e_I_At5g15780_CRP3330_At	0.0023	0
GWHPAAYT033051	0.851	ns-LTP_At5g59320_CRP3860_At	3.1e-08	0
GWHPAAYT033064	0.335	RC_RC2_Mt	7.5e-05	1
GWHPAAYT033105	0.858	PNP_At4g30380_AtPNP-B	0.0005	0
GWHPAAYT033275	0.762	CTLA_CTLA11_Mt	1.2e-21	0
GWHPAAYT033349	0.863	LCR_At5g40155_CRP0370_At	0.0045	0
GWHPAAYT033409	0.357	LCR_LCR101_Mt	4.7e-16	0
GWHPAAYT033469	0.65	CTLA_CTLA11_Mt	5.8e-51	0
GWHPAAYT033471	0.65	CTLA_CTLA11_Mt	3.9e-45	0
GWHPAAYT033552	0.515	RC_RC4_Mt	0.005	0
GWHPAAYT033582	0.529	PCY_PCY56_Mt	0.0018	0
GWHPAAYT033683	0.46	NodGRP_NodGRP42_Mt	0.0014	0
GWHPAAYT033689	0.304	TPD_TPD19_Mt	2.9e-05	10
GWHPAAYT033723	0.254	LCR_LCR101_Mt	2.5e-09	0
GWHPAAYT033727	0.845	PhyCys_PhyCys40_Mt	3.2e-73	0
GWHPAAYT033850	0.348	PRP669_PRP669_18_Mt	0.0042	0
GWHPAAYT033856	0.798	MtSUBPEP_MtSUBPEP_Mt	1.5e-117	0
GWHPAAYT033858	0.787	MtSUBPEP_MtSUBPEP_Mt	5.2e-35	0
GWHPAAYT033859	0.833	MtSUBPEP_MtSUBPEP_Mt	9.1e-111	0
GWHPAAYT033885	0.657	LCR_LCR101_Mt	8.4e-25	0
GWHPAAYT033918	0.718	ns-LTP_At4g30880_CRP4240_At	1.8e-10	0
GWHPAAYT033919	0.871	ns-LTP_At4g30880_CRP4240_At	2e-07	0
GWHPAAYT033956	0.733	PDF_PDF47_Mt	5.8e-09	0
GWHPAAYT033966	0.46	PhyCys_PhyCys31_Mt	2e-06	0
GWHPAAYT034183	0.268	LCR_LCR101_Mt	2.9e-37	0
GWHPAAYT034204	0.477	PhyCys_PhyCys31_Mt	2e-06	0
GWHPAAYT034292	0.747	nsLTP_nsLTP101_Mt	4.2e-17	1
GWHPAAYT034496	0.9	MtSUBPEP_MtSUBPEP_Mt	4.4e-203	0
GWHPAAYT034511	0.3	PhyCys_PhyCys40_Mt	9.6e-07	0
GWHPAAYT034555	0.531	CTLA_CTLA11_Mt	1.1e-27	0
GWHPAAYT034556	0.545	CTLA_CTLA11_Mt	5.7e-22	0
GWHPAAYT034557	0.785	CTLA_CTLA11_Mt	3.5e-22	0
GWHPAAYT034558	0.774	CTLA_CTLA11_Mt	3e-22	0
GWHPAAYT034604	0.753	CTLA_CTLA11_Mt	2.7e-17	0
GWHPAAYT034606	0.881	nsLTP_nsLTP17_Mt	7.4e-13	1
GWHPAAYT034607	0.762	nsLTP_nsLTP17_Mt	8.7e-13	0
GWHPAAYT034610	0.851	PNP_PNP2_Mt	0.0041	0
GWHPAAYT034622	0.514	EPFL_EPFL16_Mt	2.7e-20	0
GWHPAAYT034716	0.646	PCY_PCY72_Mt	2.6e-06	1
GWHPAAYT034726	0.781	PCY_PCY29_Mt	4.8e-23	1
GWHPAAYT034728	0.798	PCY_PCY29_Mt	8.1e-25	1
GWHPAAYT034752	0.881	PSY_PSY3_At	9e-11	0
GWHPAAYT034755	0.408	PDF_PDF60_Mt	0.0014	0
GWHPAAYT034801	0.305	PRP669_PRP669_18_Mt	0.0038	0
GWHPAAYT034889	0.764	MtSUBPEP_MtSUBPEP_Mt	9.4e-74	1
GWHPAAYT034890	0.686	MtSUBPEP_MtSUBPEP_Mt	6.4e-113	0
GWHPAAYT034893	0.749	MtSUBPEP_MtSUBPEP_Mt	2.5e-85	0
GWHPAAYT034932	0.718	CTLA_CTLA11_Mt	3.5e-21	0
GWHPAAYT035064	0.83	CTLA_CTLA11_Mt	1.6e-57	0
GWHPAAYT035072	0.725	NodGRP_NodGRP37_Mt	0.00076	0
GWHPAAYT035227	0.853	nsLTP_nsLTP75_Mt	3.8e-05	1
GWHPAAYT035228	0.868	ns-LTP_At3g63095_CRP3800_At	0.0063	0
GWHPAAYT035320	0.857	IDA_IDA39_Mt	5.3e-17	0
GWHPAAYT035358	0.872	PSK_PSK1_Mt	2.7e-14	0
GWHPAAYT035479	0.295	CCP_At1g47320_CRP1050_At	0.00079	0
GWHPAAYT035485	0.766	IDA_IDA25_Mt	2.6e-12	1
GWHPAAYT035674	0.933	LAT52-POE_LAT52/POE7_Mt	1.7e-42	0
GWHPAAYT035836	0.838	GASA_GASA25_Mt	3.1e-16	0
GWHPAAYT035947	0.827	PCY_PCY24_Mt	2.7e-46	0
GWHPAAYT036073	0.311	NodGRP_NodGRP40_Mt	0.0063	0
GWHPAAYT036096	0.869	GASA_GASA22_Mt	1.2e-18	0
GWHPAAYT036293	0.316	NCR-B_NCR707_Mt	2.6e-22	0
GWHPAAYT036339	0.578	nsLTP_nsLTP129_Mt	1.3e-09	0
GWHPAAYT036356	0.836	GASA_GASA22_Mt	6.9e-19	0
GWHPAAYT036448	0.829	STIG-GRI_STIG/GRI5_Mt	5.7e-05	0
GWHPAAYT036449	0.56	STIG-GRI_STIG/GRI1_Mt	2.1e-21	0
GWHPAAYT036524	0.685	CTLA_CTLA11_Mt	4.7e-25	0
GWHPAAYT036534	0.838	LAT52-POE_LAT52/POE14_Mt	3.8e-54	0
GWHPAAYT036574	0.782	PCY_PCY54_Mt	1.2e-29	0
GWHPAAYT036577	0.528	CTLA_CTLA11_Mt	1.2e-09	2
GWHPAAYT036639	0.421	CTLA_CTLA11_Mt	1.4e-61	0
GWHPAAYT036713	0.863	RC_RC6_Mt	2.1e-71	0
GWHPAAYT036714	0.873	RC_RC6_Mt	5.3e-53	0
GWHPAAYT036757	0.742	CTLA_CTLA11_Mt	1.2e-12	0
GWHPAAYT036758	0.643	CTLA_CTLA11_Mt	3.3e-22	0
GWHPAAYT036764	0.883	PNP_At4g30380_AtPNP-B	0.00071	0
GWHPAAYT036799	0.895	STIG-GRI_STIG/GRI3_Mt	9.5e-22	0
GWHPAAYT036835	0.29	LCR_LCR101_Mt	8.3e-13	1
GWHPAAYT036856	0.794	THIONIN_At5g64816_CRP2420_At	1.6e-45	9
GWHPAAYT036904	0.833	LAT52-POE_LAT52/POE21_Mt	1.4e-21	0
GWHPAAYT036982	0.833	LAT52-POE_LAT52/POE21_Mt	7.2e-21	0
GWHPAAYT037105	0.816	Kunitz_Kunitz6_Mt	6.1e-38	0
GWHPAAYT037206	0.761	MBP-1_At3g63040_CRP2960_At	0.00081	0
GWHPAAYT037209	0.732	nsLTP_nsLTP96_Mt	6.9e-16	0
GWHPAAYT037210	0.886	nsLTP_nsLTP59_Mt	5e-13	1
GWHPAAYT037211	0.297	nsLTP_nsLTP58_Mt	2e-10	1
GWHPAAYT037236	0.688	PCY_PCY39_Mt	2e-24	1
GWHPAAYT037273	0.792	nsLTP_nsLTP92_Mt	5.5e-22	0
GWHPAAYT037415	0.753	RALF_RALF11_Mt	1.2e-21	0
GWHPAAYT037474	0.748	Ole_e_I_At2g47540_CRP3500_At	3.2e-33	0
GWHPAAYT037475	0.82	LAT52-POE_LAT52/POE5_Mt	4.5e-31	0
GWHPAAYT037540	0.678	ns-LTP_At4g22505_CRP4820_At	5e-29	0
GWHPAAYT037558	0.823	CTLA_CTLA11_Mt	1e-16	0
GWHPAAYT037609	0.88	GASA_At2g30810_At_GASA12	1.2e-13	0
GWHPAAYT037689	0.893	RALF_RALF13_Mt	2.2e-18	0
GWHPAAYT037749	0.8	PhyCys_PhyCys27_Mt	5.6e-21	0
GWHPAAYT037792	0.86	TPDL_TPDL1_At	2e-23	0
GWHPAAYT037801	0.766	BBPI_BBPI16_Mt	4.6e-122	0
GWHPAAYT037840	0.738	Kunitz_Kunitz35_Mt	0.00068	0
GWHPAAYT037852	0.8	MtSUBPEP_MtSUBPEP_Mt	1.4e-72	0
GWHPAAYT037920	0.856	CLE_CLE26_Mt	2.9e-05	0
GWHPAAYT037924	0.772	nsLTP_nsLTP74_Mt	1.6e-07	1
GWHPAAYT037953	0.547	CTLA_CTLA11_Mt	5.4e-127	0
GWHPAAYT037968	0.4	NodGRP_NodGRP50_Mt	0.00016	0
GWHPAAYT037985	0.371	NodGRP_NodGRP5_Mt	0.0011	0
GWHPAAYT037988	0.63	HEVEIN_At3g54420_CRP5600_At	1.5e-78	0
GWHPAAYT037991	0.644	HEVEIN_At3g54420_CRP5600_At	6.9e-80	0
GWHPAAYT037993	0.858	HEVEIN_At3g54420_CRP5600_At	1.7e-72	0
GWHPAAYT037994	0.444	PDF_PDF64_Mt	2.1e-09	0
GWHPAAYT037997	0.8	PIP_PIP1_Mt	9.1e-08	0
GWHPAAYT037998	0.394	PIP_PIP1_Mt	5.1e-12	0
GWHPAAYT038049	0.869	PNP_At4g30380_AtPNP-B	0.0005	0
GWHPAAYT038271	0.722	CTLA_CTLA11_Mt	9.9e-11	0
GWHPAAYT038335	0.899	PNP_At4g30380_AtPNP-B	0.0057	0
GWHPAAYT038338	0.888	MtSUBPEP_MtSUBPEP_Mt	8e-108	0
GWHPAAYT038341	0.78	MtSUBPEP_MtSUBPEP_Mt	7.9e-95	0
GWHPAAYT038352	0.827	MtSUBPEP_MtSUBPEP_Mt	2.9e-71	0
GWHPAAYT038354	0.731	MtSUBPEP_MtSUBPEP_Mt	9.6e-101	0
GWHPAAYT038362	0.933	PCY_PCY17_Mt	2.4e-16	0
GWHPAAYT038365	0.941	PCY_PCY17_Mt	9.3e-33	0
GWHPAAYT038463	0.324	CTLA_CTLA11_Mt	5.8e-70	0
GWHPAAYT038471	0.912	nsLTP_nsLTP60_Mt	1.9e-08	0
GWHPAAYT038561	0.874	GLV_GLV2_Mt	4.8e-10	0
GWHPAAYT038587	0.916	ns-LTP_At1g62500_CRP4820_At	6.5e-27	0
GWHPAAYT038590	0.886	ns-LTP_At1g62510_CRP4820_At	4.8e-24	0
GWHPAAYT038795	0.322	RC_RC2_Mt	0.0071	0
GWHPAAYT038956	0.703	LAT52-POE_LAT52/POE38_Mt	0.0033	1
GWHPAAYT038980	0.771	NodGRP_NodGRP37_Mt	4.3e-08	0
GWHPAAYT039133	0.893	IDA_IDA1_Mt	3.8e-07	0
GWHPAAYT039136	0.868	IDA_IDA1_Mt	0.003	0
GWHPAAYT039256	0.883	PNP_At4g30380_AtPNP-B	0.0022	0
GWHPAAYT039368	0.722	ns-LTP_At3g53980_CRP4730_At	1.5e-15	0
GWHPAAYT039541	0.899	Novel_family_At5g49350_CRP3210_At	4.6e-05	0
GWHPAAYT039560	0.279	LCR_LCR101_Mt	4.8e-10	0
GWHPAAYT039636	0.867	PCY_PCY43_Mt	3.9e-10	0
GWHPAAYT039660	0.819	PNP_PNP2_Mt	0.0058	0
GWHPAAYT039661	0.916	ns-LTP_At5g59320_CRP3860_At	4.9e-13	0
GWHPAAYT039662	0.863	ns-LTP_At5g59320_CRP3860_At	2.2e-10	0
GWHPAAYT039663	0.809	nsLTP_nsLTP20_Mt	2.7e-14	0
GWHPAAYT039709	0.673	CTLA_CTLA11_Mt	9.6e-27	0
GWHPAAYT039732	0.875	Novel_MEG_At5g01015_CRP5320_At	1.7e-13	0
GWHPAAYT039787	0.88	nsLTP_nsLTP74_Mt	1.8e-19	0
GWHPAAYT039804	0.662	CTLA_CTLA3_Mt	4.5e-05	0
GWHPAAYT039815	0.674	CTLA_CTLA5_Mt	1.4e-08	0
GWHPAAYT039861	0.804	Novel_family_At1g56320_CRP3210_At	1.1e-20	1
GWHPAAYT039917	0.795	RALF_RALF12_Mt	1.2e-24	0
GWHPAAYT039967	0.63	CLE_At5g12235_CLE25	0.00048	0
GWHPAAYT040059	0.916	PhyCys_PhyCys5_Mt	2.3e-11	0
GWHPAAYT040113	0.898	N26_N26_2_Mt	7.1e-37	0
GWHPAAYT040114	0.93	N26_N26_2_Mt	3.3e-34	0
GWHPAAYT040136	0.757	HEVEIN_HEVEIN1_G.max	6.2e-42	0
GWHPAAYT040137	0.89	HEVEIN_HEVEIN1_G.max	2.2e-45	0
GWHPAAYT040138	0.857	HEVEIN_HEVEIN1_G.max	6.7e-49	0
GWHPAAYT040264	0.875	MtSUBPEP_MtSUBPEP_Mt	3e-114	0
GWHPAAYT040266	0.853	MtSUBPEP_MtSUBPEP_Mt	8.2e-114	0
GWHPAAYT040278	0.649	CTLA_CTLA11_Mt	4.4e-24	0
GWHPAAYT040454	0.884	IDA_IDA23_Mt	2.1e-11	0
GWHPAAYT040488	0.832	PCY_PCY4_Mt	3.7e-37	0
GWHPAAYT040581	0.93	CTLA_CTLA11_Mt	1.5e-19	0
GWHPAAYT040649	0.896	PCY_PCY25_Mt	1.1e-41	0
GWHPAAYT040701	0.744	ECA_At1g44191_CRP3650_At	3.8e-09	1
GWHPAAYT040708	0.778	nsLTP_nsLTP68_Mt	0.00093	1
GWHPAAYT040709	0.768	nsLTP_nsLTP68_Mt	0.0018	1
GWHPAAYT040714	0.293	LCR_LCR101_Mt	6.9e-12	0
GWHPAAYT040823	0.863	MtSUBPEP_MtSUBPEP_Mt	7e-07	0
GWHPAAYT040906	0.268	PRP669_PRP669_18_Mt	7.9e-11	0
GWHPAAYT040952	0.316	PDF_PDF60_Mt	5.3e-06	0
GWHPAAYT041022	0.665	MtSUBPEP_MtSUBPEP_Mt	1.9e-132	0
GWHPAAYT041064	0.588	LCR_LCR101_Mt	1.7e-24	0
GWHPAAYT041245	0.716	CIF_CIF1_Mt	2e-22	0
GWHPAAYT041389	0.603	nsLTP_nsLTP52_Mt	1.5e-07	0
GWHPAAYT041440	0.773	ns-LTP_At3g22142_CRP4820_At	3.1e-57	0
GWHPAAYT041472	0.66	CAPE_CAPE2_Mt	4.6e-47	0
GWHPAAYT041561	0.261	LCR_LCR101_Mt	8.4e-12	0
GWHPAAYT041602	0.732	nsLTP_nsLTP68_Mt	5.7e-06	0
GWHPAAYT041641	0.897	GASA_GASA5_Mt	1.3e-14	0
GWHPAAYT041732	0.861	EPFL_EPFL2_Mt	2.3e-08	0
GWHPAAYT041753	0.799	CAPE_CAPE1_Mt	1.9e-51	0
GWHPAAYT041756	0.902	CAPE_CAPE2_Mt	2e-49	0
GWHPAAYT041762	0.911	CAPE_CAPE2_Mt	6.3e-51	0
GWHPAAYT041769	0.778	CAPE_CAPE1_Mt	6.7e-50	0
GWHPAAYT041772	0.803	CAPE_CAPE2_Mt	1.3e-31	0
GWHPAAYT041774	0.903	CAPE_At4g33720_CAPE3	8e-36	0
GWHPAAYT041776	0.925	CAPE_CAPE2_Mt	2.7e-34	0
GWHPAAYT041843	0.751	CAPE_CAPE1_Mt	6.3e-52	0
GWHPAAYT041844	0.816	CAPE_CAPE1_Mt	1.5e-33	0
GWHPAAYT041846	0.817	CAPE_CAPE1_Mt	1.8e-38	0
GWHPAAYT041847	0.294	LCR_LCR101_Mt	1.1e-13	0
GWHPAAYT041855	0.925	CAPE_CAPE2_Mt	5.7e-49	0
GWHPAAYT041859	0.63	CAPE_CAPE2_Mt	1e-48	0
GWHPAAYT041902	0.929	PSK_At3g49780_PSK4	2.3e-10	0
GWHPAAYT041957	0.864	LAT52-POE_LAT52/POE15_Mt	1.4e-67	0
GWHPAAYT041964	0.839	Ole_e_I_At2g16630_CRP3380_At	2.6e-46	0
GWHPAAYT042002	0.778	MtSUBPEP_MtSUBPEP_Mt	9.6e-119	0
GWHPAAYT042233	0.317	PDF_PDF60_Mt	0.00021	0
GWHPAAYT042267	0.914	CTLA_CTLA2_Mt	9.6e-05	0
GWHPAAYT042281	0.55	PDF_PDF60_Mt	0.0038	0
GWHPAAYT042408	0.655	nsLTP_nsLTP54_Mt	7.6e-08	0
GWHPAAYT042495	0.525	CTLA_CTLA11_Mt	9.8e-129	0
GWHPAAYT042496	0.635	CTLA_CTLA11_Mt	2.8e-116	0
GWHPAAYT042533	0.865	Kunitz_Kunitz28_Mt	0.0048	0
GWHPAAYT042572	0.837	PCY_PCY4_Mt	4.3e-14	0
GWHPAAYT042693	0.833	MtSUBPEP_MtSUBPEP_Mt	7.1e-123	0
GWHPAAYT042714	0.869	IDA_IDA2_Mt	0.005	1
GWHPAAYT042763	0.833	MtSUBPEP_MtSUBPEP_Mt	2.3e-104	0
GWHPAAYT042787	0.868	IDA_IDA2_Mt	0.0047	1
GWHPAAYT042792	0.334	LCR_LCR101_Mt	1.9e-13	0
GWHPAAYT042794	0.334	LCR_LCR101_Mt	1.9e-13	0
GWHPAAYT042879	0.888	Ole_e_I_At2g16630_CRP3380_At	6e-07	0
GWHPAAYT042910	0.85	PCY_PCY87_Mt	2.6e-25	0
GWHPAAYT043124	0.591	NodGRP_NodGRP47_Mt	0.0077	9
GWHPAAYT043166	0.829	PDF_PDF37_Mt	0.00061	0
GWHPAAYT043167	0.682	PDF_PDF37_Mt	0.00041	0
GWHPAAYT043260	0.815	CLE_CLE37_Mt	2.9e-05	0
GWHPAAYT043357	0.369	NodGRP_NodGRP49_Mt	8e-08	1
GWHPAAYT043441	0.598	CTLA_CTLA11_Mt	9.9e-11	0
GWHPAAYT043442	0.598	CTLA_CTLA11_Mt	0.00054	0
GWHPAAYT043444	0.521	CTLA_CTLA11_Mt	1.5e-13	0
GWHPAAYT043447	0.794	LAT52-POE_LAT52/POE1_Mt	4.5e-09	0
GWHPAAYT043457	0.824	nsLTP_nsLTP70_Mt	0.0029	0
GWHPAAYT043516	0.919	LCR_LCR101_Mt	1.4e-20	0
GWHPAAYT043562	0.808	MtSUBPEP_MtSUBPEP_Mt	1e-115	0
GWHPAAYT043645	0.71	IDA_IDA8_Mt	3.3e-17	0
GWHPAAYT043695	0.767	nsLTP_nsLTP74_Mt	0.00043	1
GWHPAAYT043723	0.826	MtSUBPEP_MtSUBPEP_Mt	1.1e-135	0
GWHPAAYT043731	0.726	ns-LTP_At3g22142_CRP4820_At	2.7e-45	0
GWHPAAYT043757	0.883	CEP_CEP14_Mt	6.9e-15	0
GWHPAAYT043767	0.832	ECA_At1g44191_CRP3650_At	0.00019	0
GWHPAAYT043789	0.878	LAT52-POE_LAT52/POE21_Mt	3.2e-36	0
GWHPAAYT043820	0.835	CLE_At2g31083_CLE5	1.5e-05	0
GWHPAAYT043906	0.878	RALF_RALF7_Mt	3e-18	0
GWHPAAYT043908	0.819	LAT52-POE_LAT52/POE35_Mt	2.1e-33	0
GWHPAAYT043960	0.618	RC_RC2_Mt	4.8e-07	1
GWHPAAYT043966	0.808	ns-LTP_At3g63095_CRP3800_At	1.7e-05	1
GWHPAAYT044013	0.789	Novel_GRP_At4g21620_CRP2860_At	9.9e-24	0
GWHPAAYT044025	0.833	LAT52-POE_LAT52/POE5_Mt	8.3e-06	0
GWHPAAYT044156	0.282	LCR_LCR101_Mt	5.8e-19	0
GWHPAAYT044254	0.583	MtSUBPEP_MtSUBPEP_Mt	3.1e-16	0
GWHPAAYT044281	0.531	nsLTP_nsLTP14_Mt	1.2e-08	0
GWHPAAYT044299	0.677	PCY_PCY69_Mt	4.7e-41	0
GWHPAAYT044317	0.937	PhyCys_PhyCys5_Mt	3.5e-08	0
GWHPAAYT044338	0.429	TPDL_TPDL2_At	5.8e-44	0
GWHPAAYT044350	0.276	LAT52-POE_LAT52/POE31_Mt	8.5e-34	0
GWHPAAYT044395	0.344	ns-LTP_At4g22485_CRP4820_At	4.1e-09	0
GWHPAAYT044490	0.748	CTLA_CTLA11_Mt	6.8e-22	0
GWHPAAYT044496	0.866	CEP_CEP4_Mt	3.8e-07	0
GWHPAAYT044649	0.629	Ole_e_I_At3g62680_CRP3500_At	0.0026	6
GWHPAAYT044720	0.605	CTLA_CTLA11_Mt	8.2e-20	0
GWHPAAYT044721	0.602	CTLA_CTLA11_Mt	1.6e-18	0
GWHPAAYT044786	0.729	ECA_At1g52970_CRP3700_At	0.00032	0
GWHPAAYT044855	0.252	nsLTP_nsLTP68_Mt	0.0029	0
GWHPAAYT044866	0.92	PNP_At2g18660_AtPNP-A	0.0072	0
GWHPAAYT044887	0.829	LCR_LCR101_Mt	3.3e-13	0
GWHPAAYT045158	0.905	GLV_GLV2_Mt	3e-10	0
GWHPAAYT045170	0.878	ns-LTP_At2g45180_CRP4820_At	1.3e-23	0
GWHPAAYT045177	0.877	ns-LTP_At2g45180_CRP4820_At	1.4e-20	0
GWHPAAYT045183	0.885	ns-LTP_At1g62510_CRP4820_At	1.1e-24	0
GWHPAAYT045184	0.793	nsLTP_nsLTP83_Mt	4.5e-22	0
GWHPAAYT045339	0.945	PCY_PCY17_Mt	1.5e-30	0
GWHPAAYT045356	0.436	MtSUBPEP_MtSUBPEP_Mt	9.2e-33	0
GWHPAAYT045596	0.521	LCR_LCR101_Mt	2e-31	0
GWHPAAYT045687	0.86	NodGRP_NodGRP41_Mt	4.7e-05	0
GWHPAAYT045746	0.867	PCY_PCY9_Mt	1.8e-30	0
GWHPAAYT045875	0.836	PSY_PSY4_Mt	5.1e-05	0
GWHPAAYT045876	0.777	PSY_PSY4_Mt	9.5e-08	0
GWHPAAYT045912	0.762	PCY_PCY76_Mt	7.5e-46	1
GWHPAAYT045932	0.411	CTLA_CTLA11_Mt	3e-62	1
GWHPAAYT046085	0.825	LCR_LCR101_Mt	1.7e-17	0
GWHPAAYT046260	0.875	CTLA_CTLA11_Mt	8.3e-72	0
GWHPAAYT046352	0.415	CTLA_CTLA2_Mt	4.4e-05	0
GWHPAAYT046360	0.685	LCR_LCR101_Mt	1e-22	0
GWHPAAYT046372	0.7	CTLA_CTLA11_Mt	1.3e-50	0
GWHPAAYT046376	0.635	CTLA_CTLA11_Mt	5.6e-72	0
GWHPAAYT046379	0.635	CTLA_CTLA11_Mt	1.1e-70	0
GWHPAAYT046382	0.453	CTLA_CTLA11_Mt	3e-70	0
GWHPAAYT046390	0.56	CTLA_CTLA11_Mt	6.2e-73	0
GWHPAAYT046391	0.736	CTLA_CTLA11_Mt	3.6e-80	0
GWHPAAYT046575	0.291	PCY_PCY72_Mt	0.01	0
GWHPAAYT046606	0.528	RC_RC4_Mt	0.0085	0
GWHPAAYT046687	0.784	PSY_PSY2_Mt	4.9e-13	0
GWHPAAYT046693	0.785	PNP_At4g30380_AtPNP-B	0.0034	0
GWHPAAYT046757	0.783	CTLA_CTLA11_Mt	3.8e-82	0
GWHPAAYT046759	0.778	CTLA_CTLA11_Mt	1.2e-81	0
GWHPAAYT046761	0.927	PCY_PCY56_Mt	0.001	1
GWHPAAYT046796	0.678	CTLA_CTLA11_Mt	1.4e-55	0
GWHPAAYT046830	0.595	GLV_GLV14_Mt	7.2e-05	0
GWHPAAYT046860	0.866	PCY_PCY65_Mt	8.2e-39	1
GWHPAAYT046869	0.889	CLE_At1g73965_CLE13	5.7e-13	0
GWHPAAYT046902	0.89	CTLA_CTLA11_Mt	6.4e-76	0
GWHPAAYT046911	0.755	ns-LTP_At1g73890_CRP4670_At	7.1e-11	1
GWHPAAYT046985	0.861	nsLTP_nsLTP109_Mt	3.3e-10	0
GWHPAAYT047095	0.804	GLV_GLV6_Mt	0.00011	0
GWHPAAYT047143	0.382	RC_RC5_Mt	0.00099	0
GWHPAAYT047170	0.881	PCY_PCY46_Mt	2.7e-27	3
GWHPAAYT047218	0.771	ns-LTP_At2g44300_CRP4660_At	2.1e-20	0
GWHPAAYT047260	0.268	CTLA_CTLA11_Mt	4.7e-56	0
GWHPAAYT047440	0.685	MtSUBPEP_MtSUBPEP_Mt	1e-104	0
GWHPAAYT047460	0.708	MtSUBPEP_MtSUBPEP_Mt	2.2e-23	0
GWHPAAYT047495	0.257	PhyCys_PhyCys40_Mt	3.5e-75	0
GWHPAAYT047584	0.843	MtSUBPEP_MtSUBPEP_Mt	1.4e-132	0
GWHPAAYT047632	0.434	NodGRP_NodGRP42_Mt	0.0094	0
GWHPAAYT047706	0.627	PCY_PCY51_Mt	2.2e-17	0
GWHPAAYT047760	0.862	ECA_At1g45215_CRP3740_At	2.3e-06	0
GWHPAAYT047764	0.592	CTLA_CTLA11_Mt	2.6e-52	0
GWHPAAYT047895	0.829	LCR_At5g40155_CRP0370_At	0.0057	0
GWHPAAYT047946	0.829	CTLA_CTLA11_Mt	3.1e-22	0
GWHPAAYT048080	0.685	CTLA_CTLA11_Mt	1.4e-23	0
GWHPAAYT048186	0.33	RC_RC4_Mt	4.2e-05	0
GWHPAAYT048200	0.836	ns-LTP_At5g59320_CRP3860_At	1.2e-07	0
GWHPAAYT048209	0.525	LCR_LCR101_Mt	8.7e-41	2
GWHPAAYT048266	0.93	PCY_PCY44_Mt	5e-19	0
GWHPAAYT048329	0.608	PNP_At4g30380_AtPNP-B	0.00013	0
GWHPAAYT048393	0.758	GLV_GLV13_Mt	1.1e-11	0
GWHPAAYT048394	0.82	ns-LTP_At2g45180_CRP4820_At	1.7e-19	0
GWHPAAYT048395	0.62	ns-LTP_At4g00165_CRP4820_At	8.5e-18	0
GWHPAAYT048769	0.748	LP_LP10_Mt	0.0013	0
GWHPAAYT049077	0.321	CTLA_CTLA11_Mt	2.3e-63	1
GWHPAAYT049265	0.772	IDA_IDA24_Mt	8.9e-07	0
GWHPAAYT049421	0.839	ns-LTP_At3g22120_CRP4820_At	8e-05	0
GWHPAAYT049444	0.748	LCR_LCR101_Mt	7.9e-35	0
GWHPAAYT049522	0.846	PNP_At4g30380_AtPNP-B	0.0061	0
GWHPAAYT049552	0.574	ns-LTP_At4g15160.2_CRP4820_At	1.4e-05	0
GWHPAAYT049576	0.859	MtSUBPEP_MtSUBPEP_Mt	7.2e-114	0
GWHPAAYT049583	0.84	MtSUBPEP_MtSUBPEP_Mt	2.1e-109	0
GWHPAAYT049585	0.7	nsLTP_nsLTP65_Mt	7.8e-14	0
GWHPAAYT049742	0.88	Ole_e_I_At5g05500_CRP3460_At	1.7e-25	0
GWHPAAYT049810	0.877	IDA_IDA10_Mt	4.4e-07	0
GWHPAAYT049811	0.864	CEP_CEP16_Mt	0.0022	0
GWHPAAYT049816	0.866	PNP_At4g30380_AtPNP-B	0.0065	0
GWHPAAYT049820	0.525	CTLA_CTLA11_Mt	2.2e-18	0
GWHPAAYT049862	0.902	nsLTP_nsLTP103_Mt	0.0023	0
GWHPAAYT049867	0.802	ns-LTP_At4g33550_CRP4240_At	0.00078	0
GWHPAAYT049872	0.752	ns-LTP_At4g33550_CRP4240_At	0.00094	0
GWHPAAYT049898	0.633	CTLA_CTLA11_Mt	3.3e-43	0
GWHPAAYT049902	0.835	PCY_PCY48_Mt	4.7e-32	1
GWHPAAYT049931	0.744	PNP_At4g30380_AtPNP-B	3e-06	0
GWHPAAYT049932	0.773	PNP_At4g30380_AtPNP-B	0.00028	0
GWHPAAYT050046	0.687	PDF_PDF60_Mt	0.0018	0
GWHPAAYT050056	0.39	Root_Cap/Late_Embryogenesis_At5g60530_CRP2850_At	0.0078	0
GWHPAAYT050121	0.693	nsLTP_nsLTP115_Mt	1.5e-07	0
GWHPAAYT050123	0.396	ns-LTP_At5g62065_CRP4050_At	8.3e-05	0
GWHPAAYT050173	0.825	CTLA_CTLA11_Mt	6.5e-21	0
GWHPAAYT050181	0.747	CTLA_CTLA11_Mt	7.3e-41	0
GWHPAAYT050211	0.498	LCR_LCR101_Mt	5.3e-26	6
GWHPAAYT050380	0.859	PSY_PSY4_Mt	1.8e-08	0
GWHPAAYT050381	0.793	PSY_PSY4_Mt	3.1e-10	0
GWHPAAYT050658	0.899	MtSUBPEP_MtSUBPEP_Mt	4.3e-122	0
GWHPAAYT050762	0.882	CTLA_CTLA9_Mt	2.4e-06	0
GWHPAAYT050776	0.741	PCY_PCY8_Mt	6.6e-15	0
GWHPAAYT050779	0.722	NodGRP_NodGRP47_Mt	0.0069	0
GWHPAAYT050822	0.393	CTLA_CTLA11_Mt	9e-19	0
GWHPAAYT050826	0.669	PCY_PCY4_Mt	8.6e-14	0
GWHPAAYT050828	0.669	PCY_PCY4_Mt	8.6e-14	0
GWHPAAYT050832	0.669	PCY_PCY4_Mt	8.6e-14	0
GWHPAAYT050916	0.821	CTLA_CTLA11_Mt	8.1e-26	0
GWHPAAYT051113	0.823	PCY_PCY67_Mt	1.5e-51	0
GWHPAAYT051114	0.854	LAT52-POE_LAT52/POE10_Mt	7e-34	7
GWHPAAYT051115	0.887	LAT52-POE_LAT52/POE10_Mt	5.3e-30	7
GWHPAAYT051156	0.909	PCY_PCY87_Mt	9.8e-26	0
GWHPAAYT051176	0.578	LP_LP14_Mt	0.0006	0
GWHPAAYT051190	0.929	CTLA_CTLA11_Mt	3.2e-06	0
GWHPAAYT051326	0.799	PSK_PSK4_Mt	5.3e-13	0
GWHPAAYT051372	0.852	LCR_LCR101_Mt	7.4e-32	0
GWHPAAYT051410	0.847	MtSUBPEP_MtSUBPEP_Mt	7.7e-89	0
GWHPAAYT051411	0.648	MtSUBPEP_MtSUBPEP_Mt	3.9e-90	0
GWHPAAYT051422	0.807	GASA_GASA8_Mt	7.7e-14	0
GWHPAAYT051424	0.866	GASA_GASA8_Mt	8.2e-14	0
GWHPAAYT051426	0.814	GASA_GASA1_Mt	2.6e-14	0
GWHPAAYT051432	0.691	PhyCys_PhyCys14_Mt	1.6e-08	0
GWHPAAYT051433	0.346	CTLA_CTLA11_Mt	6.6e-62	0
GWHPAAYT051435	0.518	CTLA_CTLA11_Mt	1.1e-81	0
GWHPAAYT051446	0.43	CTLA_CTLA11_Mt	6.4e-85	0
GWHPAAYT051448	0.701	PIP_PIP3_Mt	5.2e-07	0
GWHPAAYT051469	0.463	NodGRP_NodGRP20_Mt	1.1e-05	0
GWHPAAYT051607	0.811	CEP_CEP12_Mt	1.2e-07	0
GWHPAAYT051611	0.869	CEP_CEP11_Mt	6.2e-06	0
GWHPAAYT051629	0.89	PCY_PCY87_Mt	5.9e-26	0
GWHPAAYT051630	0.476	PCY_PCY84_Mt	4.7e-24	0
GWHPAAYT051647	0.586	EPFL_EPFL13_Mt	7.2e-21	0
GWHPAAYT051917	0.307	PDF_PDF60_Mt	0.00098	0
GWHPAAYT051959	0.818	CAPE_CAPE1_Mt	1.5e-30	0
GWHPAAYT051968	0.893	PCY_PCY72_Mt	3.5e-05	0
GWHPAAYT052066	0.673	ECA_At1g47470_CRP3700_At	3e-05	0
GWHPAAYT052121	0.767	PNP_PNP1_Mt	4.1e-26	0
GWHPAAYT052191	0.708	nsLTP_nsLTP78_Mt	2.7e-17	0
GWHPAAYT052341	0.505	LCR_LCR101_Mt	7.6e-10	0
GWHPAAYT052392	0.299	CCP_At1g47320_CRP1050_At	7.9e-15	9
GWHPAAYT052524	0.257	nsLTP_nsLTP129_Mt	0.0042	0
GWHPAAYT052578	0.621	nsLTP_nsLTP94_Mt	1.2e-07	0
GWHPAAYT052587	0.922	LAT_LAT52-like3_At	9.7e-36	0
GWHPAAYT052591	0.922	LAT_LAT52-like3_At	8.1e-34	0
GWHPAAYT052733	0.925	PCY_PCY40_Mt	3.8e-31	1
GWHPAAYT052734	0.921	PCY_PCY40_Mt	1.9e-35	1
GWHPAAYT052872	0.877	RC_RC2_Mt	0.0027	0
GWHPAAYT053025	0.725	RC_RC4_Mt	1.5e-06	1
GWHPAAYT053043	0.733	nsLTP_nsLTP95_Mt	3.7e-13	0
GWHPAAYT053067	0.526	CTLA_CTLA11_Mt	5.1e-68	0
GWHPAAYT053068	0.385	CTLA_CTLA11_Mt	5.2e-67	0
GWHPAAYT053070	0.581	CTLA_CTLA11_Mt	1.9e-67	0
GWHPAAYT053072	0.472	CTLA_CTLA11_Mt	8.5e-67	0
GWHPAAYT053091	0.662	PCY_PCY2_Mt	9.5e-28	0
GWHPAAYT053256	0.586	CTLA_CTLA11_Mt	4.4e-77	0
GWHPAAYT053257	0.507	CTLA_CTLA11_Mt	3.1e-75	0
GWHPAAYT053287	0.456	nsLTP_nsLTP129_Mt	2e-11	0
GWHPAAYT053446	0.896	PCY_PCY45_Mt	8.3e-43	0
GWHPAAYT053449	0.896	PCY_PCY45_Mt	3.5e-37	2
GWHPAAYT053505	0.895	PCY_PCY15_Mt	8.8e-38	0
GWHPAAYT053545	0.77	PCY_PCY15_Mt	4.9e-36	0
GWHPAAYT053553	0.902	PCY_PCY56_Mt	0.0018	0
GWHPAAYT053557	0.251	NodGRP_NodGRP47_Mt	0.00043	0
GWHPAAYT053559	0.772	CTLA_CTLA11_Mt	3.8e-14	0
GWHPAAYT053718	0.877	GASA_At5g14920_CRP2700_At_GASA14	3.3e-29	0
GWHPAAYT053720	0.827	GASA_At5g14920_CRP2700_At_GASA14	7.2e-10	0
GWHPAAYT053744	0.392	CLE_CLE02_Mt	3.5e-10	0
GWHPAAYT053833	0.914	GASA_GASA21_Mt	8.1e-24	0
GWHPAAYT053848	0.848	PSY_PSY11_Mt	1.3e-09	0
GWHPAAYT053852	0.839	PNP_At4g30380_AtPNP-B	0.00012	0
GWHPAAYT053860	0.306	nsLTP_nsLTP129_Mt	0.004	0
GWHPAAYT053872	0.258	nsLTP_nsLTP129_Mt	9.4e-05	0
GWHPAAYT053895	0.82	PCY_PCY57_Mt	1.5e-59	1
GWHPAAYT053896	0.835	PCY_PCY57_Mt	7e-19	0
GWHPAAYT054042	0.785	LAT52-POE_LAT52/POE2_Mt	9.5e-45	0
GWHPAAYT054043	0.788	LAT52-POE_LAT52/POE2_Mt	9.9e-30	0
GWHPAAYT054046	0.788	LAT52-POE_LAT52/POE2_Mt	3.8e-43	0
GWHPAAYT054047	0.823	LAT52-POE_LAT52/POE2_Mt	1.4e-34	0
GWHPAAYT054048	0.826	LAT52-POE_LAT52/POE2_Mt	5e-33	0
GWHPAAYT054154	0.759	CTLA_CTLA11_Mt	1.2e-20	0
GWHPAAYT054190	0.539	nsLTP_nsLTP73_Mt	0.0011	1
GWHPAAYT054307	0.902	ECA_At1g44191_CRP3650_At	9e-15	0
GWHPAAYT054308	0.784	PCY_PCY42_Mt	2.7e-23	0
GWHPAAYT054338	0.555	PCY_PCY55_Mt	1.7e-23	3
GWHPAAYT054465	0.881	Kaz_Kaz1_Mt	6.8e-24	1
GWHPAAYT054571	0.705	MtSUBPEP_MtSUBPEP_Mt	2.6e-188	0
GWHPAAYT054598	0.311	PCY_PCY55_Mt	0.00047	4
GWHPAAYT054745	0.915	RC_RC4_Mt	0.00013	0
GWHPAAYT054774	0.786	ns-LTP_At4g22470_CRP4820_At	1.2e-06	0
GWHPAAYT054859	0.792	ECA_At5g51105_CRP3600_At	1.3e-07	0
GWHPAAYT054979	0.801	CLE_CLE51_Mt	2.3e-05	0
GWHPAAYT054981	0.491	NodGRP_NodGRP42_Mt	0.0087	0
GWHPAAYT054988	0.481	NodGRP_NodGRP42_Mt	0.0026	0
GWHPAAYT055085	0.645	CTLA_CTLA11_Mt	2.1e-06	0
GWHPAAYT055105	0.689	ECA_At1g44191_CRP3650_At	9.3e-07	1
GWHPAAYT055116	0.376	LCR_LCR101_Mt	1.9e-15	0
GWHPAAYT055134	0.332	ns-LTP_At4g22505_CRP4820_At	2.5e-07	0
GWHPAAYT055173	0.832	EPFL_EPFL18_Mt	6.2e-23	0
GWHPAAYT055218	0.826	GASA_At5g14920_CRP2700_At_GASA14	0.00036	1
GWHPAAYT055224	0.768	LAT52-POE_LAT52/POE10_Mt	1.1e-19	9
GWHPAAYT055232	0.623	CTLA_CTLA11_Mt	6.1e-17	0
GWHPAAYT055421	0.741	PCY_PCY60_Mt	1.5e-25	1
GWHPAAYT055812	0.704	PCY_PCY49_Mt	1.8e-07	0
GWHPAAYT055869	0.349	CTLA_CTLA11_Mt	7.7e-166	0
GWHPAAYT055946	0.504	NodGRP_NodGRP41_Mt	0.0045	0
GWHPAAYT055986	0.736	CTLA_CTLA3_Mt	2e-08	0
GWHPAAYT055988	0.768	CTLA_CTLA3_Mt	4.1e-08	0
GWHPAAYT055989	0.702	CTLA_CTLA3_Mt	4.5e-09	0
GWHPAAYT056005	0.782	TAX_TAX5_Mt	7.8e-35	0
GWHPAAYT056029	0.382	CTLA_CTLA9_Mt	1.4e-05	0
GWHPAAYT056064	0.842	PCY_PCY47_Mt	4.5e-29	1
GWHPAAYT056065	0.846	RALF_At4g15800_RALFL33	2.3e-09	0
GWHPAAYT056105	0.876	PNP_At4g30380_AtPNP-B	0.0013	0
GWHPAAYT056237	0.923	GASA_At3g02885_CRP2700_At_GASA5	2.3e-12	0
GWHPAAYT056358	0.754	PCY_PCY46_Mt	5.8e-22	4
GWHPAAYT056363	0.801	PNP_At2g18660_AtPNP-A	0.0048	0
GWHPAAYT056411	0.685	ns-LTP_At4g22470_CRP4820_At	0.0038	1
GWHPAAYT056538	0.554	HEVEIN_At4g01700_CRP5650_At	2.3e-25	0
GWHPAAYT056639	0.627	CTLA_CTLA11_Mt	2.6e-65	0
GWHPAAYT056641	0.693	CTLA_CTLA11_Mt	1.8e-54	0
GWHPAAYT056708	0.879	nsLTP_nsLTP27_Mt	1.9e-07	0
GWHPAAYT056739	0.803	CTLA_CTLA3_Mt	1.3e-09	0
GWHPAAYT056743	0.79	CTLA_CTLA3_Mt	5.2e-09	0
GWHPAAYT056744	0.768	CTLA_CTLA3_Mt	6.7e-09	0
GWHPAAYT056901	0.838	Kunitz_Kunitz28_Mt	0.0058	0
GWHPAAYT056945	0.317	IDA_IDA2_Mt	0.00035	0
GWHPAAYT056950	0.861	nsLTP_nsLTP109_Mt	3.3e-10	0
GWHPAAYT056965	0.872	PIP_PIP1_Mt	2.2e-11	0
GWHPAAYT056966	0.8	PIP_PIP1_Mt	8.1e-08	0
GWHPAAYT056970	0.859	HEVEIN_At3g54420_CRP5600_At	6.5e-73	0
GWHPAAYT056972	0.638	HEVEIN_At3g54420_CRP5600_At	2.5e-72	0
GWHPAAYT056982	0.868	MtSUBPEP_MtSUBPEP_Mt	2.4e-114	0
GWHPAAYT056990	0.35	NodGRP_NodGRP47_Mt	0.0097	0
GWHPAAYT057021	0.902	CTLA_CTLA11_Mt	3.5e-81	0
GWHPAAYT057024	0.9	CTLA_CTLA11_Mt	5.9e-06	0
GWHPAAYT057032	0.7	CTLA_CTLA11_Mt	2.5e-89	0
GWHPAAYT057062	0.596	nsLTP_nsLTP89_Mt	0.0039	1
GWHPAAYT057095	0.596	nsLTP_nsLTP89_Mt	0.004	0
GWHPAAYT057110	0.864	PCY_PCY41_Mt	7.9e-06	0
GWHPAAYT057140	0.831	ns-LTP_At4g14805_CRP4430_At	1.3e-08	0
GWHPAAYT057141	0.923	nsLTP_nsLTP97_Mt	3.1e-17	0
GWHPAAYT057143	0.834	nsLTP_nsLTP59_Mt	2.3e-19	0
GWHPAAYT057306	0.914	nsLTP_nsLTP3_Mt	1.4e-05	0
GWHPAAYT057524	0.486	LCR_LCR101_Mt	5.3e-11	0
GWHPAAYT057554	0.331	LCR_LCR101_Mt	6e-22	0
GWHPAAYT057564	0.302	LCR_LCR101_Mt	0.0031	0
GWHPAAYT057704	0.832	PIP_PIP11_Mt	0.00069	0
GWHPAAYT057712	0.9	PIP_PIP11_Mt	6.9e-05	0
GWHPAAYT057833	0.839	CAPE_CAPE1_Mt	2.7e-37	0
GWHPAAYT057842	0.705	CAPE_CAPE1_Mt	1.1e-46	0
GWHPAAYT057924	0.816	PSK_At3g44735_PSK3	9e-10	0
GWHPAAYT057980	0.894	LCR_LCR101_Mt	3.4e-12	0
GWHPAAYT057990	0.82	Ole_e_I_At3g09925_CRP3430_At	1.1e-34	0
GWHPAAYT058035	0.596	nsLTP_nsLTP89_Mt	0.0032	0
GWHPAAYT058099	0.689	EPFL_EPFL2_Mt	9.3e-20	0
GWHPAAYT058187	0.664	Ole_e_I_At5g15780_CRP3330_At	2.6e-09	0
GWHPAAYT058276	0.539	EPFL_EPFL19_Mt	2.5e-24	0
GWHPAAYT058510	0.258	LCR_LCR101_Mt	2.6e-14	0
GWHPAAYT058544	0.723	PCY_PCY39_Mt	1.2e-35	0
GWHPAAYT058573	0.748	MtSUBPEP_MtSUBPEP_Mt	8.1e-122	0
GWHPAAYT058751	0.881	PNP_At4g30380_AtPNP-B	0.0047	0
GWHPAAYT058872	0.257	LCR_LCR101_Mt	2.1e-40	0
GWHPAAYT058883	0.698	THIONIN_At1g12672_CRP2310_At	8e-10	0
GWHPAAYT058934	0.741	PCY_PCY60_Mt	3.6e-24	0
GWHPAAYT058959	0.668	CAPE_CAPE17_Mt	1.3e-19	0
GWHPAAYT059057	0.423	LCR_LCR101_Mt	8.2e-05	0
GWHPAAYT059232	0.541	LCR_LCR101_Mt	2.4e-27	0
GWHPAAYT059250	0.873	IDA_IDA29_Mt	5.3e-18	0
GWHPAAYT059284	0.739	PDF_PDF48_Mt	1.3e-05	0
GWHPAAYT059330	0.285	LCR_LCR101_Mt	2.6e-10	0
GWHPAAYT059380	0.399	ns-LTP_At3g22142_CRP4820_At	1.8e-21	0
GWHPAAYT059490	0.826	CTLA_CTLA11_Mt	2.9e-62	0
GWHPAAYT059499	0.738	MtSUBPEP_MtSUBPEP_Mt	4.7e-99	0
GWHPAAYT059503	0.716	MtSUBPEP_MtSUBPEP_Mt	2.9e-72	0
GWHPAAYT059504	0.942	MtSUBPEP_MtSUBPEP_Mt	3.4e-81	0
