# Supplementary material for: Unraveling a Small Secreted Peptide SUBPEP3 That Positively Regulates Salt-Stress Tolerance in Pyrus betulifolia
Source: Int J Mol Sci. 2024 Apr 23;25(9):4612. doi: 10.3390/ijms25094612 (PMC11083645; doi:10.3390/ijms25094612)
Supplement: Supplementary file 1 [file ijms-25-04612-s001.zip › Table S2. The gene function annotation, GO and KEGG analysis of SSP genes identified in the Pyrus betulaefolia genome.xlsx]

## Sheet: annotations.descrip
Gene ID	Annotation descrip
GWHPAAYT000011	Egg cell-secreted protein
GWHPAAYT000113	-
GWHPAAYT000117	Cytochrome p450
GWHPAAYT000239	-
GWHPAAYT000292	RNA-binding protein 12-like
GWHPAAYT000399	Plastocyanin-like domain protein
GWHPAAYT000400	Plastocyanin-like domain protein
GWHPAAYT000636	LRR receptor-like serine threonine-protein kinase
GWHPAAYT000816	Nonspecific lipid-transfer protein
GWHPAAYT000839	Cytochrome p450
GWHPAAYT000885	Cytochrome p450
GWHPAAYT001072	-
GWHPAAYT001235	Dirigent proteins impart stereoselectivity on the phenoxy radical-coupling reaction, yielding optically active lignans from two molecules of coniferyl alcohol in the biosynthesis of lignans, flavonolignans, and alkaloids and thus plays a central role in plant secondary metabolism
GWHPAAYT001260	Flavin containing amine oxidoreductase
GWHPAAYT001331	Belongs to the expansin family
GWHPAAYT001384	lipid-transfer protein
GWHPAAYT001522	Proline-rich protein
GWHPAAYT001592	-
GWHPAAYT001602	Rare lipoprotein A (RlpA)-like double-psi beta-barrel(EXP2)
GWHPAAYT001682	Cytochrome p450
GWHPAAYT001686	Plastocyanin-like domain
GWHPAAYT001793	GDSL/SGNH-like Acyl-Esterase family found in Pmr5 and Cas1p(YLS7)
GWHPAAYT001905	Probable lipid transfer
GWHPAAYT001908	Belongs to the plant LTP family
GWHPAAYT001951	Belongs to the cytochrome P450 family
GWHPAAYT001956	Belongs to the cytochrome P450 family
GWHPAAYT001961	Cytochrome p450
GWHPAAYT001962	Cytochrome p450
GWHPAAYT001963	Cytochrome p450
GWHPAAYT001964	Cytochrome p450
GWHPAAYT001965	Cytochrome p450
GWHPAAYT001987	Belongs to the multi antimicrobial extrusion (MATE) (TC 2.A.66.1) family
GWHPAAYT001989	transposition
GWHPAAYT002095	Mediates both low-affinity uptake and efflux of sugar across the membrane
GWHPAAYT002157	-
GWHPAAYT002232	serine protease inhibitor, Kazal-type family protein
GWHPAAYT002298	Phosphate-induced protein 1 conserved region
GWHPAAYT002386	Pentatricopeptide repeat-containing protein
GWHPAAYT002402	Putative S-adenosyl-L-methionine-dependent methyltransferase
GWHPAAYT002428	Protein strawberry notch
GWHPAAYT002561	-
GWHPAAYT002588	Protein strawberry notch
GWHPAAYT002711	Protein EPIDERMAL PATTERNING FACTOR
GWHPAAYT002723	G-type lectin S-receptor-like serine threonine-protein kinase
GWHPAAYT002740	Mitochondrial protein
GWHPAAYT002759	Xylem serine proteinase
GWHPAAYT002962	Cytochrome p450
GWHPAAYT003028	-
GWHPAAYT003154	Organ-specific protein
GWHPAAYT003271	Pollen-specific leucine-rich repeat extensin-like protein
GWHPAAYT003300	Plastocyanin-like domain protein
GWHPAAYT003475	At4g06744-like
GWHPAAYT003497	Receptor protein kinase-like protein
GWHPAAYT003589	Probable lipid transfer
GWHPAAYT003639	Epidermal patterning factor proteins
GWHPAAYT003719	Phytosulfokines
GWHPAAYT003789	amidase C869.01
GWHPAAYT003820	subtilisin-like protease
GWHPAAYT003925	peptidase inhibitor activity
GWHPAAYT003926	Belongs to the CRISP family
GWHPAAYT004067	Xylem cysteine proteinase 1-like
GWHPAAYT004208	EPIDERMAL PATTERNING FACTOR-like protein
GWHPAAYT004265	Cytochrome p450
GWHPAAYT004266	Cytochrome p450
GWHPAAYT004341	CLAVATA3 ESR (CLE)-related protein
GWHPAAYT004344	Belongs to the synaptobrevin family
GWHPAAYT004457	Subtilisin-like protease
GWHPAAYT004475	LRR receptor-like serine threonine-protein kinase
GWHPAAYT004529	protein import into mitochondrial matrix
GWHPAAYT004561	Plastocyanin-like domain protein
GWHPAAYT004840	ribonuclease H protein
GWHPAAYT004883	LRR receptor-like serine threonine-protein kinase
GWHPAAYT004912	-
GWHPAAYT004992	Belongs to the synaptobrevin family
GWHPAAYT005031	Belongs to the CRISP family
GWHPAAYT005040	Cytochrome p450
GWHPAAYT005225	Mitochondrial protein
GWHPAAYT005270	Possibly involved in carbohydrate binding
GWHPAAYT005300	subtilisin-like
GWHPAAYT005303	Belongs to the 'GDSL' lipolytic enzyme family
GWHPAAYT005313	Leucine Rich Repeat
GWHPAAYT005380	Olee1-like
GWHPAAYT005393	Cathepsin propeptide inhibitor domain (I29)
GWHPAAYT005394	Zingipain-2-like
GWHPAAYT005395	Zingipain-2-like
GWHPAAYT005397	Zingipain-2-like
GWHPAAYT005400	Zingipain-2-like
GWHPAAYT005503	ralf-like
GWHPAAYT005506	Pistil-specific extensin-like protein
GWHPAAYT005546	Protein strawberry notch
GWHPAAYT005614	glycine-rich cell wall structural protein
GWHPAAYT005705	Zingipain-2-like
GWHPAAYT005889	Belongs to the peptidase S8 family
GWHPAAYT005912	Belongs to the plant LTP family
GWHPAAYT005913	Belongs to the plant LTP family
GWHPAAYT005940	Early nodulin-like protein
GWHPAAYT006023	Pollen proteins Ole e I like
GWHPAAYT006048	PA domain
GWHPAAYT006136	transposition
GWHPAAYT006155	Non-specific lipid-transfer protein-like protein
GWHPAAYT006346	disease resistance
GWHPAAYT006402	subtilisin-like protease
GWHPAAYT006471	Cytochrome p450
GWHPAAYT006513	Non-specific lipid-transfer protein 1-like
GWHPAAYT006515	Plant lipid transfer protein / seed storage protein / trypsin-alpha amylase inhibitor domain family
GWHPAAYT006518	Rare lipoprotein A (RlpA)-like double-psi beta-barrel(EXP2)
GWHPAAYT006528	EPIDERMAL PATTERNING FACTOR-like protein
GWHPAAYT006547	EPIDERMAL PATTERNING FACTOR-like protein
GWHPAAYT006585	Belongs to the cytochrome P450 family
GWHPAAYT006599	Belongs to the cytochrome P450 family
GWHPAAYT006680	receptor-like serine threonine-protein kinase
GWHPAAYT006717	disease resistance
GWHPAAYT006722	disease resistance
GWHPAAYT006791	Belongs to the disease resistance NB-LRR family
GWHPAAYT006793	Belongs to the disease resistance NB-LRR family
GWHPAAYT006796	Belongs to the disease resistance NB-LRR family
GWHPAAYT006801	disease resistance
GWHPAAYT006818	transposition
GWHPAAYT006913	Cytochrome p450
GWHPAAYT006914	Cytochrome p450
GWHPAAYT006915	Cytochrome p450
GWHPAAYT006931	gag-polypeptide of LTR copia-type
GWHPAAYT006969	Cytochrome p450
GWHPAAYT006970	Cytochrome p450
GWHPAAYT006971	Cytochrome p450
GWHPAAYT006973	Cytochrome p450
GWHPAAYT006976	Cytochrome p450
GWHPAAYT006980	cucumisin-like
GWHPAAYT006981	Subtilisin-like serine endopeptidase family protein
GWHPAAYT006982	Subtilisin-like serine endopeptidase family protein
GWHPAAYT006988	Domain of unknown function (DUF4220)
GWHPAAYT007039	MATE efflux family protein
GWHPAAYT007057	Rare lipoprotein A (RlpA)-like double-psi beta-barrel
GWHPAAYT007098	gag-polypeptide of LTR copia-type
GWHPAAYT007134	Belongs to the DEFL family
GWHPAAYT007135	oxidoreductase activity
GWHPAAYT007136	Belongs to the DEFL family
GWHPAAYT007139	Belongs to the DEFL family
GWHPAAYT007229	Belongs to the cytochrome P450 family
GWHPAAYT007413	Root cap
GWHPAAYT007536	-
GWHPAAYT007657	Cytochrome p450
GWHPAAYT007730	Root cap
GWHPAAYT007877	pollen Ole e 1 allergen and extensin family protein
GWHPAAYT008014	-
GWHPAAYT008018	Belongs to the protein kinase superfamily. Ser Thr protein kinase family
GWHPAAYT008147	Non-specific lipid transfer protein GPI-anchored
GWHPAAYT008163	Non-specific lipid transfer protein GPI-anchored
GWHPAAYT008253	Blue copper protein-like
GWHPAAYT008302	Mitochondrial protein
GWHPAAYT008559	Cytochrome p450
GWHPAAYT008563	Cytochrome p450
GWHPAAYT008630	lipid-transfer protein DIR1
GWHPAAYT008694	Rare lipoprotein A (RlpA)-like double-psi beta-barrel
GWHPAAYT008716	Stigma-specific protein, Stig1
GWHPAAYT008817	Cytochrome p450
GWHPAAYT008820	Cysteine desulfurase 2
GWHPAAYT008822	Cytochrome p450
GWHPAAYT008832	gag-polypeptide of LTR copia-type
GWHPAAYT008834	Pollen proteins Ole e I like
GWHPAAYT008876	Early nodulin-like protein
GWHPAAYT008902	Plastocyanin-like domain
GWHPAAYT009041	Root cap
GWHPAAYT009044	Root cap
GWHPAAYT009045	Root cap
GWHPAAYT009114	Belongs to the cytochrome P450 family
GWHPAAYT009132	Rare lipoprotein A (RlpA)-like double-psi beta-barrel(EXPA12)
GWHPAAYT009174	MATE efflux family protein
GWHPAAYT009219	L-type lectin-domain containing receptor kinase IX.1-like
GWHPAAYT009249	At5g64816-like
GWHPAAYT009271	protein At3g15000, mitochondrial-like
GWHPAAYT009280	Olee1-like protein
GWHPAAYT009364	alpha-amylase subtilisin
GWHPAAYT009382	Belongs to the universal ribosomal protein uL13 family
GWHPAAYT009407	fructose-bisphosphate aldolase
GWHPAAYT009427	Belongs to the cytochrome P450 family
GWHPAAYT009428	Belongs to the cytochrome P450 family
GWHPAAYT009429	Belongs to the cytochrome P450 family
GWHPAAYT009430	Belongs to the cytochrome P450 family
GWHPAAYT009431	Belongs to the cytochrome P450 family
GWHPAAYT009485	-
GWHPAAYT009486	-
GWHPAAYT009526	Non-specific lipid-transfer protein-like
GWHPAAYT009527	Belongs to the plant LTP family
GWHPAAYT009739	Pollen proteins Ole e I like
GWHPAAYT009925	cysteine-type peptidase activity
GWHPAAYT009927	Glutaredoxin
GWHPAAYT009947	Stellacyanin-like
GWHPAAYT009948	Stellacyanin-like
GWHPAAYT009990	ubiquitin-protein transferase activity
GWHPAAYT009991	ubiquitin-protein transferase activity
GWHPAAYT010383	PMR5 N terminal Domain
GWHPAAYT010464	-
GWHPAAYT010764	-
GWHPAAYT011150	Pistil-specific extensin-like protein
GWHPAAYT011215	expansin-A9-like
GWHPAAYT011388	DnaJ homolog subfamily C member 3 homolog
GWHPAAYT011487	Belongs to the CRISP family
GWHPAAYT011498	Belongs to the CRISP family
GWHPAAYT011613	Rare lipoprotein A (RlpA)-like double-psi beta-barrel
GWHPAAYT011715	Receptor protein kinase
GWHPAAYT011727	Receptor protein kinase
GWHPAAYT011734	Receptor protein kinase
GWHPAAYT011759	Protease inhibitor seed storage lipid transfer family protein
GWHPAAYT011911	DnaJ molecular chaperone homology domain
GWHPAAYT011973	Probably inactive leucine-rich repeat receptor-like protein kinase
GWHPAAYT012066	Plant non-specific lipid-transfer proteins transfer phospholipids as well as galactolipids across membranes. May play a role in wax or cutin deposition in the cell walls of expanding epidermal cells and certain secretory tissues
GWHPAAYT012067	Plant non-specific lipid-transfer proteins transfer phospholipids as well as galactolipids across membranes. May play a role in wax or cutin deposition in the cell walls of expanding epidermal cells and certain secretory tissues
GWHPAAYT012068	Plant non-specific lipid-transfer proteins transfer phospholipids as well as galactolipids across membranes. May play a role in wax or cutin deposition in the cell walls of expanding epidermal cells and certain secretory tissues(LTP)
GWHPAAYT012069	Plant non-specific lipid-transfer proteins transfer phospholipids as well as galactolipids across membranes. May play a role in wax or cutin deposition in the cell walls of expanding epidermal cells and certain secretory tissues
GWHPAAYT012070	Plant non-specific lipid-transfer proteins transfer phospholipids as well as galactolipids across membranes. May play a role in wax or cutin deposition in the cell walls of expanding epidermal cells and certain secretory tissues
GWHPAAYT012188	Pentatricopeptide repeat-containing protein
GWHPAAYT012190	Possibly involved in carbohydrate binding
GWHPAAYT012212	Belongs to the peptidase C1 family(SAG12)
GWHPAAYT012213	Belongs to the peptidase C1 family(SAG12)
GWHPAAYT012317	Rapid ALkalinization Factor (RALF)
GWHPAAYT012465	Belongs to the cystatin family. Phytocystatin subfamily
GWHPAAYT012466	Belongs to the cystatin family. Phytocystatin subfamily
GWHPAAYT012468	Belongs to the cystatin family. Phytocystatin subfamily
GWHPAAYT012503	Gibberellin receptor(GID1)
GWHPAAYT012547	-
GWHPAAYT012623	Belongs to the cystatin family. Phytocystatin subfamily
GWHPAAYT012624	Belongs to the cystatin family. Phytocystatin subfamily
GWHPAAYT012677	-
GWHPAAYT012704	Pathogenesis-related protein
GWHPAAYT012729	-
GWHPAAYT012736	Pathogenesis-related protein
GWHPAAYT012757	-
GWHPAAYT012786	TMV resistance protein N-like
GWHPAAYT012884	-
GWHPAAYT012973	acid phosphatase activity
GWHPAAYT013022	Inactive leucine-rich repeat receptor-like serine threonine-protein kinase
GWHPAAYT013031	Pentatricopeptide repeat-containing protein
GWHPAAYT013047	Belongs to the DEFL family
GWHPAAYT013048	Belongs to the DEFL family
GWHPAAYT013049	Belongs to the DEFL family
GWHPAAYT013050	Belongs to the DEFL family
GWHPAAYT013051	Belongs to the DEFL family
GWHPAAYT013052	Belongs to the DEFL family
GWHPAAYT013054	Belongs to the DEFL family
GWHPAAYT013070	Protease inhibitor/seed storage/LTP family
GWHPAAYT013214	-
GWHPAAYT013248	Cytochrome p450
GWHPAAYT013275	Cytochrome p450
GWHPAAYT013341	CLAVATA3 ESR (CLE)-related protein
GWHPAAYT013413	floral organ abscission
GWHPAAYT013463	Phytosulfokine precursor protein (PSK)
GWHPAAYT013499	Cytochrome p450
GWHPAAYT013500	Cytochrome P450
GWHPAAYT013507	Belongs to the cytochrome P450 family
GWHPAAYT013512	Cytochrome p450
GWHPAAYT013514	Cytochrome p450
GWHPAAYT013515	Cytochrome p450
GWHPAAYT013517	Cytochrome p450
GWHPAAYT013518	Belongs to the cytochrome P450 family
GWHPAAYT013535	Cytochrome p450
GWHPAAYT013555	Glucan endo-1,3-beta-glucosidase-like protein
GWHPAAYT013571	Leucine-rich repeat receptor-like protein kinase
GWHPAAYT013627	at-exp1,atexp1,atexpa1,athexp alpha 1.2,exp1,expa1(EXPA1)
GWHPAAYT013727	Serine threonine-protein kinase
GWHPAAYT013769	Gibberellin-regulated protein
GWHPAAYT013932	Cytochrome p450
GWHPAAYT013940	Cytochrome p450
GWHPAAYT013944	Belongs to the peptidase C1 family
GWHPAAYT014010	Belongs to the cytochrome P450 family
GWHPAAYT014013	Belongs to the cytochrome P450 family
GWHPAAYT014016	Belongs to the cytochrome P450 family
GWHPAAYT014019	Belongs to the cytochrome P450 family
GWHPAAYT014046	Belongs to the cytochrome P450 family
GWHPAAYT014073	Cytochrome p450
GWHPAAYT014076	Cytochrome p450
GWHPAAYT014086	Plant lipid transfer protein / seed storage protein / trypsin-alpha amylase inhibitor domain family
GWHPAAYT014126	Pollen proteins Ole e I like
GWHPAAYT014194	Belongs to the cytochrome P450 family(CYP51G1)
GWHPAAYT014397	pectinesterase inhibitor
GWHPAAYT014416	Chitinase-like protein
GWHPAAYT014584	Phylloplanin-like
GWHPAAYT014607	Rapid ALkalinization Factor (RALF)
GWHPAAYT014687	-
GWHPAAYT014811	Plastocyanin-like domain
GWHPAAYT014881	Belongs to the plant LTP family
GWHPAAYT014882	Non-specific lipid-transfer protein-like protein
GWHPAAYT014885	Probable lipid transfer
GWHPAAYT014954	subtilisin inhibitor
GWHPAAYT015007	Xylem serine proteinase
GWHPAAYT015028	Reverse transcriptase (RNA-dependent DNA polymerase)
GWHPAAYT015057	-
GWHPAAYT015311	Ribonuclease H protein
GWHPAAYT015504	mitochondrial protein AtMg00810-like
GWHPAAYT015590	Belongs to the CRISP family
GWHPAAYT015594	Belongs to the CRISP family
GWHPAAYT015773	Mitochondrial protein
GWHPAAYT015844	Belongs to the plant LTP family
GWHPAAYT016056	Cysteine proteinase inhibitor
GWHPAAYT016173	Cysteine proteinase inhibitor
GWHPAAYT016207	ralf-like
GWHPAAYT016232	Gibberellin-regulated protein 12-like
GWHPAAYT016318	Rapid ALkalinization Factor (RALF)
GWHPAAYT016372	Cytochrome p450
GWHPAAYT016490	Glutaredoxin
GWHPAAYT016513	Stellacyanin-like
GWHPAAYT016564	Plant phosphoribosyltransferase C-terminal
GWHPAAYT016565	ubiquitin-protein transferase activity
GWHPAAYT016625	Phytosulfokines
GWHPAAYT016645	Reverse transcriptase (RNA-dependent DNA polymerase)
GWHPAAYT016667	Xylem serine proteinase
GWHPAAYT016915	Cysteine-rich RLK (RECEPTOR-like protein kinase) 8
GWHPAAYT017131	Cytochrome p450
GWHPAAYT017134	Cytochrome p450
GWHPAAYT017181	Belongs to the DEFL family
GWHPAAYT017207	Cytochrome p450
GWHPAAYT017330	Protein of unknown function (DUF642)
GWHPAAYT017603	Gibberellin regulated protein
GWHPAAYT017687	Cytochrome p450
GWHPAAYT017689	Cytochrome p450
GWHPAAYT017699	Leucine-rich repeat receptor-like protein kinase
GWHPAAYT017766	Pistil-specific extensin-like protein
GWHPAAYT018090	Plastocyanin-like domain
GWHPAAYT018231	Plastocyanin-like domain
GWHPAAYT018261	Cytochrome p450
GWHPAAYT018306	subtilisin-like protease
GWHPAAYT018307	subtilisin-like protease
GWHPAAYT018308	subtilisin-like protease
GWHPAAYT018310	subtilisin-like protease
GWHPAAYT018314	subtilisin-like protease
GWHPAAYT018318	subtilisin-like protease
GWHPAAYT018325	subtilisin-like protease
GWHPAAYT018548	Cytochrome p450
GWHPAAYT018551	cytochrome P450
GWHPAAYT018583	Belongs to the peptidase C1 family
GWHPAAYT018604	Cytochrome p450
GWHPAAYT018608	Cytochrome p450
GWHPAAYT018610	Cytochrome p450
GWHPAAYT018614	Cytochrome p450
GWHPAAYT018623	Cytochrome p450
GWHPAAYT018641	Pentatricopeptide repeat-containing protein At3g48250
GWHPAAYT018682	lysM domain receptor-like kinase
GWHPAAYT018907	Cytochrome p450
GWHPAAYT018925	Gibberellin regulated protein
GWHPAAYT018937	-
GWHPAAYT018943	Belongs to the expansin family
GWHPAAYT019021	Belongs to the cytochrome P450 family(F3'H)
GWHPAAYT019058	Cytochrome p450
GWHPAAYT019084	-
GWHPAAYT019115	Early nodulin-like protein
GWHPAAYT019125	CLAVATA3 ESR (CLE)-related protein
GWHPAAYT019159	Cytochrome p450
GWHPAAYT019164	Cytochrome p450
GWHPAAYT019167	Cytochrome p450
GWHPAAYT019170	Cytochrome p450
GWHPAAYT019179	Cytochrome p450
GWHPAAYT019185	Probable lipid transfer
GWHPAAYT019201	Protein kinase C conserved region 2 (CalB)(NTMC2T3)
GWHPAAYT019336	Lipid transfer-like protein
GWHPAAYT019431	DYW family of nucleic acid deaminases
GWHPAAYT019468	Belongs to the cytochrome P450 family
GWHPAAYT019539	expansin-A11-like
GWHPAAYT019544	Subtilisin-like
GWHPAAYT019712	cytochrome P450
GWHPAAYT019715	cytochrome P450
GWHPAAYT019718	cytochrome P450
GWHPAAYT019722	cytochrome P450
GWHPAAYT019734	Cytochrome p450
GWHPAAYT019766	Belongs to the multi antimicrobial extrusion (MATE) (TC 2.A.66.1) family
GWHPAAYT019776	Belongs to the multi antimicrobial extrusion (MATE) (TC 2.A.66.1) family
GWHPAAYT019788	Cytochrome p450
GWHPAAYT019789	Belongs to the cytochrome P450 family
GWHPAAYT019790	Belongs to the cytochrome P450 family
GWHPAAYT019793	Cytochrome p450
GWHPAAYT019794	Belongs to the cytochrome P450 family
GWHPAAYT019796	Belongs to the cytochrome P450 family
GWHPAAYT019798	Cytochrome p450
GWHPAAYT019800	Belongs to the cytochrome P450 family
GWHPAAYT019801	Cytochrome p450
GWHPAAYT019819	Plastocyanin-like domain protein
GWHPAAYT019852	Transmembrane 9 superfamily member
GWHPAAYT019855	Early nodulin-like protein
GWHPAAYT019914	Cytochrome p450
GWHPAAYT019915	Cytochrome p450
GWHPAAYT019977	Cytochrome p450
GWHPAAYT019978	Cytochrome p450
GWHPAAYT019993	Cotton fibre expressed protein
GWHPAAYT020075	Phytosulfokines
GWHPAAYT020125	subtilisin-like protease
GWHPAAYT020142	Gibberellin regulated protein
GWHPAAYT020161	Belongs to the cytochrome P450 family
GWHPAAYT020163	Belongs to the cytochrome P450 family
GWHPAAYT020178	Protein DCL, chloroplastic-like
GWHPAAYT020204	subtilisin-like
GWHPAAYT020221	Protein DCL, chloroplastic-like
GWHPAAYT020267	-
GWHPAAYT020277	Plastocyanin-like domain protein
GWHPAAYT020283	Epidermal patterning factor proteins
GWHPAAYT020367	Dehydration-responsive protein
GWHPAAYT020467	Fasciclin-like arabinogalactan protein
GWHPAAYT020535	Peptidyl-prolyl cis-trans isomerase
GWHPAAYT020608	14 kDa proline-rich protein
GWHPAAYT020624	-
GWHPAAYT020625	-
GWHPAAYT020680	methyltransferase PMT10
GWHPAAYT020834	Plant non-specific lipid-transfer proteins transfer phospholipids as well as galactolipids across membranes. May play a role in wax or cutin deposition in the cell walls of expanding epidermal cells and certain secretory tissues
GWHPAAYT020857	Belongs to the nonaspanin (TM9SF) (TC 9.A.2) family
GWHPAAYT020961	-
GWHPAAYT021022	Hydrophobic seed protein
GWHPAAYT021063	Cucumber peeling cupredoxin-like
GWHPAAYT021065	Plastocyanin-like domain
GWHPAAYT021066	Plastocyanin-like domain
GWHPAAYT021067	Blue copper protein-like
GWHPAAYT021068	Plastocyanin-like domain
GWHPAAYT021069	Plastocyanin-like domain
GWHPAAYT021070	Plastocyanin-like domain
GWHPAAYT021189	Plant lipid transfer protein / seed storage protein / trypsin-alpha amylase inhibitor domain family
GWHPAAYT021227	-
GWHPAAYT021247	Leucine rich repeat
GWHPAAYT021291	Pentatricopeptide repeat-containing protein
GWHPAAYT021384	receptor-like serine threonine-protein kinase
GWHPAAYT021387	Domain of unknown function (DUF4408)
GWHPAAYT021497	Belongs to the peptidase C1 family
GWHPAAYT021501	Flavonoid 3'-monooxygenase-like
GWHPAAYT021505	subtilisin-like
GWHPAAYT021641	Dirigent proteins impart stereoselectivity on the phenoxy radical-coupling reaction, yielding optically active lignans from two molecules of coniferyl alcohol in the biosynthesis of lignans, flavonolignans, and alkaloids and thus plays a central role in plant secondary metabolism
GWHPAAYT021660	Endochitinase-like
GWHPAAYT021800	Belongs to the cytochrome P450 family
GWHPAAYT021814	Methyltransferase
GWHPAAYT021855	Cytochrome p450
GWHPAAYT021859	Belongs to the cytochrome P450 family
GWHPAAYT021933	Cytochrome p450
GWHPAAYT021983	Pentatricopeptide repeat-containing protein
GWHPAAYT022009	STS14 protein-like(STS14)
GWHPAAYT022102	-
GWHPAAYT022105	nitrate import
GWHPAAYT022106	-
GWHPAAYT022143	RALF-like 34
GWHPAAYT022146	subtilisin-like protease
GWHPAAYT022178	Belongs to the peptidase C1 family
GWHPAAYT022200	-
GWHPAAYT022204	Belongs to the cytochrome P450 family
GWHPAAYT022205	Belongs to the cytochrome P450 family
GWHPAAYT022231	Belongs to the cytochrome P450 family
GWHPAAYT022265	subtilisin-like
GWHPAAYT022302	Belongs to the glycosyl hydrolase 17 family
GWHPAAYT022353	Phytosulfokines
GWHPAAYT022400	Belongs to the CRISP family
GWHPAAYT022414	EPIDERMAL PATTERNING FACTOR-like protein
GWHPAAYT022577	Lamin-like protein
GWHPAAYT022786	Protein DOWNSTREAM OF
GWHPAAYT022789	Lipolytic acyl hydrolase (LAH)
GWHPAAYT022896	At5g64816-like
GWHPAAYT022948	-
GWHPAAYT023034	Egg cell-secreted protein
GWHPAAYT023172	Reverse transcriptase (RNA-dependent DNA polymerase)
GWHPAAYT023253	Hydroxyproline-rich glycoprotein family protein
GWHPAAYT023399	Protein strawberry notch
GWHPAAYT023445	Transmembrane protein 50 homolog
GWHPAAYT023503	Belongs to the plant LTP family
GWHPAAYT023555	cysteine-rich RLK (RECEPTOR-like protein kinase) 8
GWHPAAYT023644	Blue copper
GWHPAAYT023675	Cytochrome p450
GWHPAAYT023842	pollen tube development
GWHPAAYT024094	Belongs to the plant LTP family
GWHPAAYT024149	-
GWHPAAYT024158	-
GWHPAAYT024161	Basic blue
GWHPAAYT024162	Basic blue protein-like
GWHPAAYT024235	receptor-like protein kinase
GWHPAAYT024294	leucine-rich repeat receptor-like serine threonine-protein kinase
GWHPAAYT024304	Cytochrome p450
GWHPAAYT024307	Cytochrome p450
GWHPAAYT024309	Cytochrome p450
GWHPAAYT024354	Pentatricopeptide repeat-containing protein
GWHPAAYT024369	transposition, RNA-mediated
GWHPAAYT024423	Leucine-rich repeat receptor-like protein kinase
GWHPAAYT024426	Belongs to the peptidase A1 family
GWHPAAYT024481	Inactive leucine-rich repeat receptor-like serine threonine-protein kinase
GWHPAAYT024489	Phytosulfokine receptor
GWHPAAYT024498	Belongs to the DEFL family
GWHPAAYT024499	Belongs to the DEFL family
GWHPAAYT024519	Protease inhibitor/seed storage/LTP family
GWHPAAYT024634	rapid alkalinization
GWHPAAYT024639	rapid alkalinization
GWHPAAYT024674	leucine-rich repeat extensin-like protein
GWHPAAYT024689	Pentatricopeptide repeat-containing protein At1g71060
GWHPAAYT024706	Belongs to the cytochrome P450 family
GWHPAAYT024733	Cytochrome p450
GWHPAAYT024755	Non-specific lipid-transfer protein 2-like
GWHPAAYT024786	endonuclease
GWHPAAYT024793	Mitochondrial protein
GWHPAAYT024800	CLAVATA3 ESR (CLE)-related protein
GWHPAAYT024875	floral organ abscission
GWHPAAYT024906	Phytosulfokine precursor protein (PSK)
GWHPAAYT024916	-
GWHPAAYT024947	Cytochrome p450
GWHPAAYT024973	Cytochrome p450
GWHPAAYT024991	Glucan endo-1,3-beta-glucosidase-like protein
GWHPAAYT025007	CLAVATA3 ESR (CLE)-related protein
GWHPAAYT025022	Pentatricopeptide repeat-containing protein
GWHPAAYT025078	at-exp1,atexp1,atexpa1,athexp alpha 1.2,exp1,expa1(EXPA1)
GWHPAAYT025096	clavata3 esr-related 45
GWHPAAYT025189	CLAVATA3 ESR (CLE)-related protein
GWHPAAYT025207	-
GWHPAAYT025217	Gibberellin regulated protein
GWHPAAYT025352	Plant non-specific lipid-transfer proteins transfer phospholipids as well as galactolipids across membranes. May play a role in wax or cutin deposition in the cell walls of expanding epidermal cells and certain secretory tissues
GWHPAAYT025367	Belongs to the multi antimicrobial extrusion (MATE) (TC 2.A.66.1) family
GWHPAAYT025381	Belongs to the cytochrome P450 family
GWHPAAYT025395	Belongs to the peptidase C1 family
GWHPAAYT025489	Belongs to the cytochrome P450 family
GWHPAAYT025492	Belongs to the cytochrome P450 family
GWHPAAYT025495	Belongs to the cytochrome P450 family
GWHPAAYT025496	Belongs to the cytochrome P450 family
GWHPAAYT025497	Belongs to the cytochrome P450 family
GWHPAAYT025499	Belongs to the cytochrome P450 family
GWHPAAYT025502	Belongs to the cytochrome P450 family
GWHPAAYT025522	Cytochrome p450
GWHPAAYT025534	Plant lipid transfer protein / seed storage protein / trypsin-alpha amylase inhibitor domain family
GWHPAAYT025535	Plant lipid transfer protein / seed storage protein / trypsin-alpha amylase inhibitor domain family
GWHPAAYT025572	Pollen proteins Ole e I like
GWHPAAYT025647	Belongs to the cytochrome P450 family(CYP51G1)
GWHPAAYT025861	-
GWHPAAYT025869	pectinesterase inhibitor
GWHPAAYT025886	Chitinase-like protein
GWHPAAYT025890	-
GWHPAAYT026006	Rapid ALkalinization Factor (RALF)
GWHPAAYT026232	Plastocyanin-like domain
GWHPAAYT026328	-
GWHPAAYT026337	EPIDERMAL PATTERNING FACTOR-like protein
GWHPAAYT026383	Reverse transcriptase (RNA-dependent DNA polymerase)
GWHPAAYT026441	-
GWHPAAYT026626	Pentatricopeptide repeat-containing protein
GWHPAAYT026886	Belongs to the peptidase C1 family
GWHPAAYT026903	Belongs to the peptidase C1 family
GWHPAAYT026905	Belongs to the peptidase C1 family
GWHPAAYT026908	Belongs to the peptidase C1 family
GWHPAAYT026914	Belongs to the peptidase C1 family
GWHPAAYT026933	Belongs to the peptidase C1 family
GWHPAAYT026997	beta-galactosidase(BGAL8)
GWHPAAYT027164	Belongs to the cytochrome P450 family(KAO)
GWHPAAYT027249	Belongs to the CRISP family
GWHPAAYT027390	GAG-pre-integrase domain
GWHPAAYT027822	Belongs to the plant LTP family
GWHPAAYT027874	Pollen proteins Ole e I like
GWHPAAYT027907	iron ion binding
GWHPAAYT027930	Plastocyanin-like domain
GWHPAAYT027984	Early nodulin-like protein
GWHPAAYT028160	Gibberellin-regulated protein 14-like
GWHPAAYT028194	CLAVATA3 ESR (CLE)-related protein
GWHPAAYT028260	Gibberellin-regulated protein
GWHPAAYT028280	-
GWHPAAYT028283	Rare lipoprotein A (RlpA)-like double-psi beta-barrel
GWHPAAYT028287	Mitochondrial protein
GWHPAAYT028299	Pentatricopeptide repeat-containing protein
GWHPAAYT028315	Pentatricopeptide repeat-containing protein
GWHPAAYT028328	Lamin-like protein
GWHPAAYT028329	Lamin-like protein
GWHPAAYT028382	expansin-A23-like
GWHPAAYT028465	Pollen proteins Ole e I like
GWHPAAYT028477	TIR-NBS-LRR type disease resistance protein
GWHPAAYT028478	-
GWHPAAYT028601	Cytokinin hydroxylase-like
GWHPAAYT028637	Protein STRUBBELIG-RECEPTOR FAMILY 3-like
GWHPAAYT028746	proline-rich receptor-like protein kinase
GWHPAAYT028747	Blue copper
GWHPAAYT028992	ribonuclease H protein
GWHPAAYT029022	Cytochrome p450
GWHPAAYT029025	Cytochrome p450
GWHPAAYT029026	subtilisin-like protease
GWHPAAYT029136	Heat shock 70 kDa protein
GWHPAAYT029163	Possibly involved in carbohydrate binding
GWHPAAYT029164	36.4 kDa proline-rich
GWHPAAYT029192	Protein TRANSPARENT TESTA 12-like(TT12)
GWHPAAYT029283	gag-polypeptide of LTR copia-type
GWHPAAYT029287	Protodermal factor
GWHPAAYT029445	pectinesterase
GWHPAAYT029520	Cytochrome p450
GWHPAAYT029570	fructose-bisphosphate aldolase
GWHPAAYT029613	transposition, RNA-mediated
GWHPAAYT029657	Hydroxyproline-rich glycoprotein family protein
GWHPAAYT029724	Transmembrane 9 superfamily member
GWHPAAYT029761	Belongs to the peptidase C1 family
GWHPAAYT029814	Reverse transcriptase-like
GWHPAAYT029906	Avr9 Cf-9 rapidly elicited protein
GWHPAAYT030214	EPIDERMAL PATTERNING FACTOR-like protein
GWHPAAYT030222	Cucumber peeling cupredoxin-like
GWHPAAYT030305	Cytochrome p450
GWHPAAYT030355	Plastocyanin-like domain
GWHPAAYT030454	-
GWHPAAYT030534	-
GWHPAAYT030548	Belongs to the expansin family(EXPB1)
GWHPAAYT030578	-
GWHPAAYT030589	Belongs to the expansin family(EXPB1)
GWHPAAYT030719	transposition, RNA-mediated
GWHPAAYT030764	Belongs to the PI3 PI4-kinase family
GWHPAAYT030767	Cytochrome p450
GWHPAAYT030783	transposition, RNA-mediated
GWHPAAYT030863	expansin-A13-like(EXPA13)
GWHPAAYT031019	LRR receptor-like serine threonine-protein kinase At4g08850
GWHPAAYT031135	Early nodulin-like protein
GWHPAAYT031140	Belongs to the nonaspanin (TM9SF) (TC 9.A.2) family
GWHPAAYT031214	EG45-like domain containing
GWHPAAYT031221	EG45-like domain containing
GWHPAAYT031229	-
GWHPAAYT031253	Egg cell-secreted protein 1.1-like
GWHPAAYT031292	Hydrophobic seed protein
GWHPAAYT031324	Cucumber peeling cupredoxin-like
GWHPAAYT031325	Plastocyanin-like domain
GWHPAAYT031326	Plastocyanin-like domain
GWHPAAYT031327	Blue copper protein-like
GWHPAAYT031328	Plastocyanin-like domain
GWHPAAYT031330	Plastocyanin-like domain
GWHPAAYT031331	Plastocyanin-like domain
GWHPAAYT031332	Plastocyanin-like domain
GWHPAAYT031333	Plastocyanin-like domain
GWHPAAYT031334	Plastocyanin-like domain
GWHPAAYT031345	Epidermal patterning factor proteins
GWHPAAYT031419	EG45-like domain containing protein
GWHPAAYT031629	acid phosphatase
GWHPAAYT031714	receptor-like serine threonine-protein kinase
GWHPAAYT031716	Domain of unknown function (DUF4408)
GWHPAAYT031784	Belongs to the cytochrome P450 family
GWHPAAYT031812	Belongs to the peptidase C1 family
GWHPAAYT031819	Flavonoid 3'-monooxygenase-like
GWHPAAYT031821	subtilisin-like
GWHPAAYT031840	Mitochondrial protein
GWHPAAYT031841	Leucine-rich repeat receptor-like protein kinase(PRK3)
GWHPAAYT031874	pectinesterase
GWHPAAYT031929	Subtilase family
GWHPAAYT031986	Subtilase family
GWHPAAYT032068	Endochitinase-like
GWHPAAYT032069	Endochitinase-like
GWHPAAYT032146	transposition, RNA-mediated
GWHPAAYT032166	Lysosomal
GWHPAAYT032199	Gibberellin-regulated protein 11-like
GWHPAAYT032236	Belongs to the cytochrome P450 family
GWHPAAYT032245	Methyltransferase
GWHPAAYT032256	Belongs to the cytochrome P450 family(ROT3)
GWHPAAYT032302	Cytochrome p450
GWHPAAYT032403	Cytochrome p450
GWHPAAYT032517	gag-polypeptide of LTR copia-type
GWHPAAYT032560	nitrate import
GWHPAAYT032562	-
GWHPAAYT032604	RALF-like 34
GWHPAAYT032643	Belongs to the peptidase C1 family
GWHPAAYT032660	-
GWHPAAYT032725	Belongs to the glycosyl hydrolase 17 family
GWHPAAYT032772	Adiponectin receptor protein
GWHPAAYT032784	Phytosulfokines
GWHPAAYT032842	EPIDERMAL PATTERNING FACTOR-like protein
GWHPAAYT032886	Fasciclin-like arabinogalactan protein
GWHPAAYT032903	Basic blue protein-like
GWHPAAYT032904	Basic blue protein-like
GWHPAAYT032906	Plastocyanin-like domain
GWHPAAYT032909	receptor-like serine threonine-protein kinase
GWHPAAYT032943	Xylem serine proteinase
GWHPAAYT032983	EPIDERMAL PATTERNING FACTOR-like protein
GWHPAAYT033033	transposition, RNA-mediated
GWHPAAYT033051	Plant non-specific lipid-transfer proteins transfer phospholipids as well as galactolipids across membranes. May play a role in wax or cutin deposition in the cell walls of expanding epidermal cells and certain secretory tissues
GWHPAAYT033064	Cotton fibre expressed protein
GWHPAAYT033105	expansin-A23-like
GWHPAAYT033275	Belongs to the cytochrome P450 family(KAO)
GWHPAAYT033349	Domain of unknown function (DUF4787)
GWHPAAYT033409	cysteine-rich RLK (RECEPTOR-like protein kinase) 8
GWHPAAYT033469	Cytochrome p450
GWHPAAYT033471	Cytochrome p450
GWHPAAYT033552	Calcium-dependent protein kinase(CPK20)
GWHPAAYT033582	Calcium-dependent protein kinase(CPK20)
GWHPAAYT033683	Pectinesterase
GWHPAAYT033689	Protein ZINC INDUCED
GWHPAAYT033723	Long chain base biosynthesis protein
GWHPAAYT033727	Cysteine proteinase inhibitor
GWHPAAYT033850	disease resistance
GWHPAAYT033856	cucumisin-like
GWHPAAYT033858	Subtilisin-like serine endopeptidase family protein
GWHPAAYT033859	cucumisin-like
GWHPAAYT033885	Mitochondrial protein
GWHPAAYT033918	Plant lipid transfer protein / seed storage protein / trypsin-alpha amylase inhibitor domain family
GWHPAAYT033919	Plant lipid transfer protein / seed storage protein / trypsin-alpha amylase inhibitor domain family
GWHPAAYT033956	Belongs to the DEFL family
GWHPAAYT034183	transposition, RNA-mediated
GWHPAAYT034292	Non-specific lipid-transfer protein-like protein
GWHPAAYT034496	subtilisin-like protease
GWHPAAYT034555	Cytochrome p450
GWHPAAYT034556	Cytochrome p450
GWHPAAYT034557	Cytochrome p450
GWHPAAYT034558	Cytochrome p450
GWHPAAYT034604	Belongs to the cytochrome P450 family
GWHPAAYT034606	Non-specific lipid-transfer protein 1-like
GWHPAAYT034607	Plant lipid transfer protein / seed storage protein / trypsin-alpha amylase inhibitor domain family
GWHPAAYT034610	Rare lipoprotein A (RlpA)-like double-psi beta-barrel(EXP2)
GWHPAAYT034622	EPIDERMAL PATTERNING FACTOR-like protein
GWHPAAYT034716	receptor-like serine threonine-protein kinase
GWHPAAYT034726	receptor-like protein kinase
GWHPAAYT034728	receptor-like protein kinase
GWHPAAYT034752	-
GWHPAAYT034755	disease resistance protein
GWHPAAYT034801	Belongs to the disease resistance NB-LRR family
GWHPAAYT034889	Subtilisin-like serine endopeptidase family protein
GWHPAAYT034890	cucumisin-like
GWHPAAYT034893	Subtilisin-like serine endopeptidase family protein
GWHPAAYT034932	Belongs to the cytochrome P450 family(CYP707A2)
GWHPAAYT035064	Belongs to the cytochrome P450 family
GWHPAAYT035072	Phosphate-induced protein 1 conserved region
GWHPAAYT035227	Classical arabinogalactan protein
GWHPAAYT035228	Protein disulfide isomerase-like(PDIL1-4)
GWHPAAYT035320	-
GWHPAAYT035358	phytosulfokines 6
GWHPAAYT035479	Reverse transcriptase-like
GWHPAAYT035485	-
GWHPAAYT035674	pollen Ole e 1 allergen and extensin family protein
GWHPAAYT035836	Gibberellin-regulated protein
GWHPAAYT035947	Blue copper protein-like
GWHPAAYT036096	Gibberellin regulated protein
GWHPAAYT036293	Steryl acetyl hydrolase
GWHPAAYT036339	Pentatricopeptide repeat-containing protein
GWHPAAYT036356	Gibberellin regulated protein
GWHPAAYT036448	Stigma-specific protein, Stig1
GWHPAAYT036449	Stigma-specific protein, Stig1
GWHPAAYT036524	Cytochrome p450
GWHPAAYT036534	Pollen proteins Ole e I like
GWHPAAYT036574	Early nodulin-like protein
GWHPAAYT036577	Ent-kaurenoic acid oxidase
GWHPAAYT036639	Cytochrome p450
GWHPAAYT036713	Root cap
GWHPAAYT036714	Root cap
GWHPAAYT036757	Belongs to the cytochrome P450 family
GWHPAAYT036758	Belongs to the cytochrome P450 family
GWHPAAYT036764	Rare lipoprotein A (RlpA)-like double-psi beta-barrel(EXPA12)
GWHPAAYT036799	Stigma-specific protein, Stig1
GWHPAAYT036835	disease resistance protein
GWHPAAYT036856	Belongs to the Ca(2 ) cation antiporter (CaCA) (TC 2.A.19) family
GWHPAAYT036904	Olee1-like protein
GWHPAAYT036982	Olee1-like protein
GWHPAAYT037105	alpha-amylase subtilisin
GWHPAAYT037206	Sucrose-binding protein-like
GWHPAAYT037209	Non-specific lipid-transfer protein-like
GWHPAAYT037210	Belongs to the plant LTP family
GWHPAAYT037211	Belongs to the plant LTP family
GWHPAAYT037236	Plastocyanin-like domain
GWHPAAYT037273	Plant lipid transfer protein / seed storage protein / trypsin-alpha amylase inhibitor domain family
GWHPAAYT037415	rapid alkalinization
GWHPAAYT037474	Proline-rich protein
GWHPAAYT037475	Pollen proteins Ole e I like
GWHPAAYT037540	Leucine rich repeat
GWHPAAYT037558	Cytochrome p450
GWHPAAYT037609	Gibberellin-regulated protein 12-like
GWHPAAYT037689	ralf-like
GWHPAAYT037749	Belongs to the eukaryotic ribosomal protein eS8 family
GWHPAAYT037792	histone-lysine N-methyltransferase activity
GWHPAAYT037801	Chitinase-like protein(POM1)
GWHPAAYT037840	Belongs to the glutathione peroxidase family
GWHPAAYT037852	Subtilase family
GWHPAAYT037920	-
GWHPAAYT037924	-
GWHPAAYT037953	Cytochrome p450
GWHPAAYT037985	Transcription initiation factor TFIID subunit
GWHPAAYT037988	chitinase
GWHPAAYT037991	chitinase
GWHPAAYT037993	Endochitinase
GWHPAAYT037994	ribonuclease H protein
GWHPAAYT037997	-
GWHPAAYT037998	Ribonuclease H protein
GWHPAAYT038049	Belongs to the expansin family
GWHPAAYT038271	Cytochrome p450
GWHPAAYT038335	expansin-A7-like
GWHPAAYT038338	subtilisin-like protease
GWHPAAYT038341	subtilisin-like protease
GWHPAAYT038352	Subtilase family
GWHPAAYT038354	subtilisin-like protease
GWHPAAYT038362	Blue copper
GWHPAAYT038365	Blue copper
GWHPAAYT038463	Belongs to the cytochrome P450 family
GWHPAAYT038471	lipid transfer-like protein
GWHPAAYT038561	-
GWHPAAYT038587	36.4 kDa proline-rich
GWHPAAYT038590	14 kDa proline-rich protein DC2.15-like
GWHPAAYT038795	isoform X1
GWHPAAYT038980	DnaJ homolog subfamily C member 3 homolog
GWHPAAYT039133	-
GWHPAAYT039256	Rare lipoprotein A (RlpA)-like double-psi beta-barrel
GWHPAAYT039368	lipid-transfer protein
GWHPAAYT039541	DnaJ molecular chaperone homology domain
GWHPAAYT039560	RNA-binding component of the eukaryotic translation initiation factor 3 (eIF-3) complex, which is involved in protein synthesis of a specialized repertoire of mRNAs and, together with other initiation factors, stimulates binding of mRNA and methionyl-tRNAi to the 40S ribosome. The eIF-3 complex specifically targets and initiates translation of a subset of mRNAs involved in cell proliferation
GWHPAAYT039636	Basic blue
GWHPAAYT039660	Belongs to the expansin family(EXPA8)
GWHPAAYT039661	Plant non-specific lipid-transfer proteins transfer phospholipids as well as galactolipids across membranes. May play a role in wax or cutin deposition in the cell walls of expanding epidermal cells and certain secretory tissues
GWHPAAYT039662	Plant non-specific lipid-transfer proteins transfer phospholipids as well as galactolipids across membranes. May play a role in wax or cutin deposition in the cell walls of expanding epidermal cells and certain secretory tissues
GWHPAAYT039663	Plant non-specific lipid-transfer proteins transfer phospholipids as well as galactolipids across membranes. May play a role in wax or cutin deposition in the cell walls of expanding epidermal cells and certain secretory tissues
GWHPAAYT039709	Cytochrome p450
GWHPAAYT039732	-
GWHPAAYT039787	Possibly involved in carbohydrate binding
GWHPAAYT039804	Belongs to the peptidase C1 family
GWHPAAYT039815	Belongs to the peptidase C1 family(SAG12)
GWHPAAYT039861	-
GWHPAAYT039917	Rapid ALkalinization Factor (RALF)
GWHPAAYT039967	-
GWHPAAYT040059	Belongs to the cystatin family. Phytocystatin subfamily
GWHPAAYT040113	-
GWHPAAYT040114	-
GWHPAAYT040136	Pathogenesis-related protein
GWHPAAYT040137	Pathogenesis-related protein
GWHPAAYT040138	Pathogenesis-related protein
GWHPAAYT040264	subtilisin-like protease
GWHPAAYT040266	subtilisin-like protease
GWHPAAYT040278	Protein LUTEIN DEFICIENT 5
GWHPAAYT040454	-
GWHPAAYT040488	Basic blue protein-like
GWHPAAYT040581	Belongs to the cytochrome P450 family
GWHPAAYT040649	-
GWHPAAYT040701	cellular response to molecule of fungal origin(SYK)
GWHPAAYT040708	cellular response to molecule of fungal origin(SYK)
GWHPAAYT040709	cellular response to molecule of fungal origin(SYK)
GWHPAAYT040714	transposition, RNA-mediated
GWHPAAYT040823	Xylem serine proteinase
GWHPAAYT040952	disease resistance
GWHPAAYT041022	Subtilase family
GWHPAAYT041064	Mitochondrial protein
GWHPAAYT041245	-
GWHPAAYT041389	lipid-transfer protein
GWHPAAYT041440	Pollen-specific leucine-rich repeat extensin-like protein
GWHPAAYT041472	Belongs to the CRISP family
GWHPAAYT041561	Reverse transcriptase (RNA-dependent DNA polymerase)
GWHPAAYT041602	At4g06744-like
GWHPAAYT041641	Gibberellin regulated protein
GWHPAAYT041732	Epidermal patterning factor proteins
GWHPAAYT041753	Basic form of pathogenesis-related protein 1-like
GWHPAAYT041756	Belongs to the CRISP family
GWHPAAYT041762	Belongs to the CRISP family
GWHPAAYT041769	Basic form of pathogenesis-related protein 1-like
GWHPAAYT041772	Belongs to the CRISP family
GWHPAAYT041774	peptidase inhibitor activity
GWHPAAYT041776	Cytoplasmic small heat shock protein class I
GWHPAAYT041843	Basic form of pathogenesis-related protein 1-like
GWHPAAYT041844	Basic form of pathogenesis-related protein 1-like
GWHPAAYT041846	Basic form of pathogenesis-related protein 1-like
GWHPAAYT041847	cysteine-rich RLK (RECEPTOR-like protein kinase) 8
GWHPAAYT041855	Cytoplasmic small heat shock protein class I
GWHPAAYT041859	Belongs to the CRISP family
GWHPAAYT041902	Phytosulfokines
GWHPAAYT041957	Proline-rich protein
GWHPAAYT041964	Pollen proteins Ole e I like
GWHPAAYT042002	subtilisin-like protease
GWHPAAYT042233	Toll - interleukin 1 - resistance
GWHPAAYT042267	Xylem cysteine proteinase 1-like
GWHPAAYT042281	Toll - interleukin 1 - resistance
GWHPAAYT042408	lipid-transfer protein
GWHPAAYT042495	Cytochrome p450
GWHPAAYT042496	Cytochrome p450
GWHPAAYT042533	Catalyzes xyloglucan endohydrolysis (XEH) and or endotransglycosylation (XET). Cleaves and religates xyloglucan polymers, an essential constituent of the primary cell wall, and thereby participates in cell wall construction of growing tissues
GWHPAAYT042572	Basic blue protein-like
GWHPAAYT042693	Subtilisin-like protease
GWHPAAYT042714	LRR receptor-like serine threonine-protein kinase
GWHPAAYT042763	Subtilisin-like protease
GWHPAAYT042787	LRR receptor-like serine threonine-protein kinase
GWHPAAYT042792	LRR receptor-like serine threonine-protein kinase
GWHPAAYT042794	LRR receptor-like serine threonine-protein kinase
GWHPAAYT042879	protein import into mitochondrial matrix
GWHPAAYT042910	Plastocyanin-like domain protein
GWHPAAYT043124	transposition, RNA-mediated
GWHPAAYT043166	Knottins
GWHPAAYT043167	Knottins
GWHPAAYT043260	-
GWHPAAYT043357	Belongs to the synaptobrevin family
GWHPAAYT043441	Cytochrome p450
GWHPAAYT043442	Cytochrome p450
GWHPAAYT043444	Cytochrome p450
GWHPAAYT043447	-
GWHPAAYT043457	Four repeated domains in the Fasciclin I family of proteins, present in many other contexts.
GWHPAAYT043516	transposition, RNA-mediated
GWHPAAYT043562	subtilisin-like
GWHPAAYT043645	-
GWHPAAYT043695	Possibly involved in carbohydrate binding
GWHPAAYT043723	subtilisin-like
GWHPAAYT043731	Leucine Rich Repeat
GWHPAAYT043757	-
GWHPAAYT043767	Rho termination factor, N-terminal domain
GWHPAAYT043789	Olee1-like
GWHPAAYT043906	ralf-like
GWHPAAYT043908	Pistil-specific extensin-like protein
GWHPAAYT043960	TMV resistance protein N-like
GWHPAAYT043966	TMV resistance protein N-like
GWHPAAYT044013	glycine-rich cell wall structural protein
GWHPAAYT044025	Domain of unknown function (DUF4408)
GWHPAAYT044156	transposition
GWHPAAYT044254	Belongs to the peptidase S8 family
GWHPAAYT044281	Belongs to the plant LTP family
GWHPAAYT044299	Early nodulin-like protein
GWHPAAYT044317	MO25-like protein
GWHPAAYT044338	anther development
GWHPAAYT044350	Pollen proteins Ole e I like
GWHPAAYT044395	single fertilization
GWHPAAYT044490	Belongs to the cytochrome P450 family(CYP707A1)
GWHPAAYT044496	-
GWHPAAYT044649	Golgi to plasma membrane transport
GWHPAAYT044720	Ent-kaurenoic acid oxidase(CYP88A3)
GWHPAAYT044721	Ent-kaurenoic acid oxidase(CYP88A3)
GWHPAAYT044786	Prolamin-like
GWHPAAYT044855	Iron-sulfur assembly protein IscA-like 2
GWHPAAYT044866	Belongs to the expansin family
GWHPAAYT044887	Plant invertase/pectin methylesterase inhibitor
GWHPAAYT045158	-
GWHPAAYT045170	14 kDa proline-rich protein DC2.15-like
GWHPAAYT045177	14 kDa proline-rich protein DC2.15-like
GWHPAAYT045183	14 kDa proline-rich protein DC2.15-like
GWHPAAYT045184	14 kDa proline-rich protein DC2.15-like
GWHPAAYT045339	Blue copper
GWHPAAYT045356	Subtilase family
GWHPAAYT045596	Reverse transcriptase (RNA-dependent DNA polymerase)
GWHPAAYT045687	Dirigent proteins impart stereoselectivity on the phenoxy radical-coupling reaction, yielding optically active lignans from two molecules of coniferyl alcohol in the biosynthesis of lignans, flavonolignans, and alkaloids and thus plays a central role in plant secondary metabolism
GWHPAAYT045746	Plastocyanin-like domain
GWHPAAYT045876	-
GWHPAAYT045912	Plastocyanin-like domain
GWHPAAYT045932	Cytochrome p450
GWHPAAYT046085	Chromophore lyase
GWHPAAYT046260	Cytochrome p450
GWHPAAYT046352	Belongs to the peptidase C1 family
GWHPAAYT046360	gag-polypeptide of LTR copia-type
GWHPAAYT046372	Cytochrome p450
GWHPAAYT046376	Cytochrome p450
GWHPAAYT046379	Cytochrome p450
GWHPAAYT046382	Cytochrome p450
GWHPAAYT046390	Cytochrome p450
GWHPAAYT046391	Cytochrome p450
GWHPAAYT046575	Serine threonine-protein kinase
GWHPAAYT046606	LOB domain-containing protein
GWHPAAYT046687	-
GWHPAAYT046693	Belongs to the expansin family
GWHPAAYT046757	Belongs to the cytochrome P450 family(F3'H)
GWHPAAYT046759	Belongs to the cytochrome P450 family(F3'H)
GWHPAAYT046761	Glucan endo-1,3-beta-glucosidase-like protein
GWHPAAYT046796	Cytochrome p450
GWHPAAYT046830	-
GWHPAAYT046860	Early nodulin-like protein
GWHPAAYT046869	CLAVATA3 ESR (CLE)-related protein
GWHPAAYT046902	Cytochrome p450
GWHPAAYT046911	Probable lipid transfer
GWHPAAYT046985	Nonspecific lipid-transfer protein
GWHPAAYT047143	Germin-like protein subfamily 1 member
GWHPAAYT047170	Plastocyanin-like domain
GWHPAAYT047218	Belongs to the plant LTP family
GWHPAAYT047260	Cytochrome p450
GWHPAAYT047440	cucumisin-like
GWHPAAYT047460	Subtilisin-like serine endopeptidase family protein
GWHPAAYT047495	Cysteine proteinase inhibitor
GWHPAAYT047584	subtilisin-like protease
GWHPAAYT047632	Pectinesterase
GWHPAAYT047706	Plastocyanin-like domain
GWHPAAYT047760	Prolamin-like
GWHPAAYT047764	Cytochrome p450
GWHPAAYT047895	Domain of unknown function (DUF4787)
GWHPAAYT047946	Belongs to the cytochrome P450 family(KAO)
GWHPAAYT048080	Cytochrome p450
GWHPAAYT048186	Cotton fibre expressed protein
GWHPAAYT048200	Plant non-specific lipid-transfer proteins transfer phospholipids as well as galactolipids across membranes. May play a role in wax or cutin deposition in the cell walls of expanding epidermal cells and certain secretory tissues
GWHPAAYT048209	Reverse transcriptase (RNA-dependent DNA polymerase)
GWHPAAYT048266	Plastocyanin-like domain
GWHPAAYT048329	Belongs to the expansin family(EXPB2)
GWHPAAYT048393	-
GWHPAAYT048394	14 kDa proline-rich protein DC2.15-like
GWHPAAYT048395	lipid-binding protein
GWHPAAYT048769	-
GWHPAAYT049077	Cytochrome p450
GWHPAAYT049265	-
GWHPAAYT049421	Dirigent proteins impart stereoselectivity on the phenoxy radical-coupling reaction, yielding optically active lignans from two molecules of coniferyl alcohol in the biosynthesis of lignans, flavonolignans, and alkaloids and thus plays a central role in plant secondary metabolism
GWHPAAYT049444	Protein strawberry notch
GWHPAAYT049522	Pollen allergen
GWHPAAYT049552	Methyltransferase
GWHPAAYT049576	cucumisin-like
GWHPAAYT049583	cucumisin-like
GWHPAAYT049585	Protease inhibitor seed storage lipid transfer family protein
GWHPAAYT049742	Proline-rich protein
GWHPAAYT049810	-
GWHPAAYT049816	Rare lipoprotein A (RlpA)-like double-psi beta-barrel(EXP2)
GWHPAAYT049820	Belongs to the cytochrome P450 family
GWHPAAYT049862	Probable lipid transfer
GWHPAAYT049867	Probable lipid transfer
GWHPAAYT049872	Probable lipid transfer
GWHPAAYT049898	Cytochrome p450
GWHPAAYT049902	Plastocyanin-like domain
GWHPAAYT049931	expansin-B15-like
GWHPAAYT049932	expansin-B15-like
GWHPAAYT050046	Protein SUPPRESSOR OF npr1-1, CONSTITUTIVE 1-like
GWHPAAYT050056	receptor-like serine threonine-protein kinase
GWHPAAYT050121	Probable lipid transfer
GWHPAAYT050123	Belongs to the plant LTP family
GWHPAAYT050173	Belongs to the cytochrome P450 family
GWHPAAYT050181	Cytochrome p450
GWHPAAYT050211	Mitochondrial protein
GWHPAAYT050380	-
GWHPAAYT050381	-
GWHPAAYT050658	Subtilisin-like
GWHPAAYT050762	Belongs to the peptidase C1 family
GWHPAAYT050776	Hydrolyzes ATP, and can also hydrolyze GTP with lower efficiency. Has lower affinity for GTP
GWHPAAYT050779	transposition, RNA-mediated
GWHPAAYT050822	Belongs to the cytochrome P450 family
GWHPAAYT050826	Hydrolyzes ATP, and can also hydrolyze GTP with lower efficiency. Has lower affinity for GTP
GWHPAAYT050828	Hydrolyzes ATP, and can also hydrolyze GTP with lower efficiency. Has lower affinity for GTP
GWHPAAYT050832	Hydrolyzes ATP, and can also hydrolyze GTP with lower efficiency. Has lower affinity for GTP
GWHPAAYT050916	Cytochrome p450
GWHPAAYT051113	Early nodulin-like protein
GWHPAAYT051114	Transmembrane 9 superfamily member
GWHPAAYT051115	Transmembrane 9 superfamily member
GWHPAAYT051156	Plastocyanin-like domain protein
GWHPAAYT051176	Cotton fibre expressed protein
GWHPAAYT051190	Cytochrome p450
GWHPAAYT051326	Phytosulfokines
GWHPAAYT051372	Cysteine-rich RLK (RECEPTOR-like protein kinase) 8
GWHPAAYT051410	subtilisin-like protease
GWHPAAYT051411	subtilisin-like protease
GWHPAAYT051422	Gibberellin regulated protein
GWHPAAYT051424	Gibberellin regulated protein
GWHPAAYT051426	Gibberellin regulated protein
GWHPAAYT051433	Cytochrome p450
GWHPAAYT051435	Cytochrome p450
GWHPAAYT051446	Belongs to the cytochrome P450 family
GWHPAAYT051448	-
GWHPAAYT051469	Protein DCL, chloroplastic-like
GWHPAAYT051607	-
GWHPAAYT051629	Plastocyanin-like domain protein
GWHPAAYT051630	Plastocyanin-like domain protein
GWHPAAYT051647	EPIDERMAL PATTERNING FACTOR-like protein
GWHPAAYT051917	disease resistance
GWHPAAYT051959	Basic form of pathogenesis-related protein 1-like
GWHPAAYT051968	Fasciclin-like arabinogalactan protein
GWHPAAYT052121	EG45-like domain containing protein
GWHPAAYT052191	Hydrophobic seed protein
GWHPAAYT052341	ATP-dependent RNA helicase
GWHPAAYT052392	WAT1-related protein
GWHPAAYT052524	Pentatricopeptide repeat-containing protein At1g19720-like
GWHPAAYT052578	Belongs to the plant LTP family
GWHPAAYT052587	Pollen-specific protein
GWHPAAYT052591	Pollen-specific protein
GWHPAAYT052733	Blue copper
GWHPAAYT052734	Blue copper
GWHPAAYT052872	pollen tube development
GWHPAAYT053025	Receptor homology region, transmembrane domain- and RING domain-containing protein
GWHPAAYT053043	Ribosomal protein-like protein
GWHPAAYT053067	Cytochrome p450
GWHPAAYT053068	Cytochrome p450
GWHPAAYT053070	Cytochrome p450
GWHPAAYT053072	Cytochrome p450
GWHPAAYT053091	Basic blue
GWHPAAYT053256	Cytochrome p450
GWHPAAYT053257	Cytochrome p450
GWHPAAYT053287	Pentatricopeptide repeat-containing protein
GWHPAAYT053446	Plastocyanin-like domain
GWHPAAYT053449	Plastocyanin-like domain
GWHPAAYT053505	Early nodulin-like protein
GWHPAAYT053545	Early nodulin-like protein
GWHPAAYT053553	-
GWHPAAYT053557	kDa ribonucleoprotein
GWHPAAYT053559	Belongs to the cytochrome P450 family
GWHPAAYT053718	Gibberellin-regulated protein 14-like
GWHPAAYT053720	Gibberellin regulated protein
GWHPAAYT053744	CLAVATA3 ESR (CLE)-related protein
GWHPAAYT053833	Gibberellin-regulated protein
GWHPAAYT053848	-
GWHPAAYT053852	Rare lipoprotein A (RlpA)-like double-psi beta-barrel
GWHPAAYT053860	Pentatricopeptide repeat-containing protein
GWHPAAYT053872	Pentatricopeptide repeat-containing protein
GWHPAAYT053895	Lamin-like protein
GWHPAAYT053896	Lamin-like protein
GWHPAAYT054042	Pollen proteins Ole e I like
GWHPAAYT054043	Pollen proteins Ole e I like
GWHPAAYT054046	Pollen proteins Ole e I like
GWHPAAYT054047	Pollen proteins Ole e I like
GWHPAAYT054048	Pollen proteins Ole e I like
GWHPAAYT054154	Cytokinin hydroxylase-like
GWHPAAYT054190	Protein STRUBBELIG-RECEPTOR FAMILY 3-like
GWHPAAYT054307	proline-rich receptor-like protein kinase
GWHPAAYT054308	Blue copper
GWHPAAYT054338	Belongs to the multi antimicrobial extrusion (MATE) (TC 2.A.66.1) family
GWHPAAYT054465	serine protease inhibitor, Kazal-type family protein
GWHPAAYT054571	subtilisin-like protease
GWHPAAYT054598	Belongs to the MIP aquaporin (TC 1.A.8) family
GWHPAAYT054745	glucan endo-1,3-beta-glucosidase
GWHPAAYT054774	Protodermal factor
GWHPAAYT054859	lipoprotein transporter activity
GWHPAAYT054979	-
GWHPAAYT054981	Acts in the modification of cell walls via demethylesterification of cell wall pectin
GWHPAAYT054988	pectinesterase
GWHPAAYT055085	Cytochrome p450
GWHPAAYT055105	Leucine-rich repeat extensin-like protein 3
GWHPAAYT055116	cysteine-rich RLK (RECEPTOR-like protein kinase) 8
GWHPAAYT055134	Hydroxyproline-rich glycoprotein family protein
GWHPAAYT055173	EPIDERMAL PATTERNING FACTOR-like protein
GWHPAAYT055218	receptor-like serine threonine-protein kinase
GWHPAAYT055224	Transmembrane 9 superfamily member
GWHPAAYT055232	Belongs to the cytochrome P450 family
GWHPAAYT055421	Early nodulin-like protein
GWHPAAYT055812	Plastocyanin-like domain
GWHPAAYT055869	cytochrome P450
GWHPAAYT055946	-
GWHPAAYT055986	Belongs to the peptidase C1 family
GWHPAAYT055988	Belongs to the peptidase C1 family
GWHPAAYT055989	Belongs to the peptidase C1 family
GWHPAAYT056005	-
GWHPAAYT056029	Belongs to the peptidase C1 family
GWHPAAYT056064	Early nodulin-like protein
GWHPAAYT056065	Rapid ALkalinization Factor (RALF)
GWHPAAYT056105	Belongs to the expansin family(EXPB1)
GWHPAAYT056237	Gibberellin regulated protein
GWHPAAYT056358	Plastocyanin-like domain
GWHPAAYT056363	expansin-A13-like(EXPA13)
GWHPAAYT056411	receptor-like serine threonine-protein kinase
GWHPAAYT056538	chitinase
GWHPAAYT056639	Belongs to the cytochrome P450 family
GWHPAAYT056641	Belongs to the cytochrome P450 family
GWHPAAYT056708	Plant non-specific lipid-transfer proteins transfer phospholipids as well as galactolipids across membranes. May play a role in wax or cutin deposition in the cell walls of expanding epidermal cells and certain secretory tissues
GWHPAAYT056739	Belongs to the peptidase C1 family
GWHPAAYT056743	Belongs to the peptidase C1 family
GWHPAAYT056744	Belongs to the peptidase C1 family
GWHPAAYT056901	Catalyzes xyloglucan endohydrolysis (XEH) and or endotransglycosylation (XET). Cleaves and religates xyloglucan polymers, an essential constituent of the primary cell wall, and thereby participates in cell wall construction of growing tissues
GWHPAAYT056945	Belongs to the peroxidase family. Classical plant (class III) peroxidase subfamily
GWHPAAYT056950	Nonspecific lipid-transfer protein
GWHPAAYT056965	Ribonuclease H protein
GWHPAAYT056966	-
GWHPAAYT056970	Endochitinase
GWHPAAYT056972	chitinase
GWHPAAYT056982	Xylem serine proteinase
GWHPAAYT056990	Pentatricopeptide repeat-containing protein
GWHPAAYT057021	Cytochrome p450
GWHPAAYT057024	Cytochrome p450
GWHPAAYT057032	Cytochrome p450
GWHPAAYT057062	ATP synthase subunit alpha(atp1)
GWHPAAYT057095	ATP synthase subunit alpha(atp1)
GWHPAAYT057140	Bifunctional inhibitor lipid-transfer protein seed storage 2S albumin superfamily protein
GWHPAAYT057141	Non-specific lipid-transfer protein-like protein
GWHPAAYT057143	Belongs to the plant LTP family
GWHPAAYT057306	Nonspecific lipid-transfer protein
GWHPAAYT057524	Cysteine-rich RLK (RECEPTOR-like protein kinase) 8
GWHPAAYT057554	Cysteine-rich RLK (RECEPTOR-like protein kinase) 8
GWHPAAYT057564	transposition, RNA-mediated
GWHPAAYT057712	-
GWHPAAYT057833	Basic form of pathogenesis-related protein 1-like
GWHPAAYT057842	Basic form of pathogenesis-related protein 1-like
GWHPAAYT057924	Phytosulfokines
GWHPAAYT057980	transposition, RNA-mediated
GWHPAAYT057990	Pistil-specific extensin-like protein
GWHPAAYT058035	ATP synthase subunit alpha(atp1)
GWHPAAYT058099	EPIDERMAL PATTERNING FACTOR-like protein
GWHPAAYT058187	RNA-binding protein 12-like
GWHPAAYT058276	EPIDERMAL PATTERNING FACTOR-like protein
GWHPAAYT058510	Protein kinase domain
GWHPAAYT058544	Plastocyanin-like domain
GWHPAAYT058573	subtilisin-like protease
GWHPAAYT058751	Rare lipoprotein A (RlpA)-like double-psi beta-barrel(EXP2)
GWHPAAYT058872	gag-polypeptide of LTR copia-type
GWHPAAYT058883	Thionin-like protein 2
GWHPAAYT058934	Early nodulin-like protein
GWHPAAYT058959	STS14 protein-like
GWHPAAYT059057	N-acetyl-D-glucosamine kinase-like
GWHPAAYT059232	gag-polypeptide of LTR copia-type
GWHPAAYT059250	-
GWHPAAYT059284	Belongs to the DEFL family
GWHPAAYT059330	Uncharacterized protein K02A2.6-like
GWHPAAYT059380	structural constituent of cuticle
GWHPAAYT059490	Belongs to the cytochrome P450 family
GWHPAAYT059499	Peptidase inhibitor I9
GWHPAAYT059503	Peptidase inhibitor I9
GWHPAAYT059504	subtilisin-like protease

## Sheet: annotations.GO
Gene ID	GO
GWHPAAYT000117	GO:0005575
GWHPAAYT000117	GO:0005622
GWHPAAYT000117	GO:0005623
GWHPAAYT000117	GO:0005737
GWHPAAYT000117	GO:0005783
GWHPAAYT000117	GO:0005789
GWHPAAYT000117	GO:0008150
GWHPAAYT000117	GO:0008152
GWHPAAYT000117	GO:0009058
GWHPAAYT000117	GO:0009719
GWHPAAYT000117	GO:0009725
GWHPAAYT000117	GO:0009733
GWHPAAYT000117	GO:0010033
GWHPAAYT000117	GO:0012505
GWHPAAYT000117	GO:0016020
GWHPAAYT000117	GO:0019748
GWHPAAYT000117	GO:0031090
GWHPAAYT000117	GO:0031984
GWHPAAYT000117	GO:0042175
GWHPAAYT000117	GO:0042221
GWHPAAYT000117	GO:0043226
GWHPAAYT000117	GO:0043227
GWHPAAYT000117	GO:0043229
GWHPAAYT000117	GO:0043231
GWHPAAYT000117	GO:0044422
GWHPAAYT000117	GO:0044424
GWHPAAYT000117	GO:0044425
GWHPAAYT000117	GO:0044432
GWHPAAYT000117	GO:0044444
GWHPAAYT000117	GO:0044446
GWHPAAYT000117	GO:0044464
GWHPAAYT000117	GO:0044550
GWHPAAYT000117	GO:0050896
GWHPAAYT000117	GO:0098827
GWHPAAYT000636	GO:0000003
GWHPAAYT000636	GO:0001704
GWHPAAYT000636	GO:0001706
GWHPAAYT000636	GO:0003006
GWHPAAYT000636	GO:0005575
GWHPAAYT000636	GO:0005618
GWHPAAYT000636	GO:0005623
GWHPAAYT000636	GO:0005886
GWHPAAYT000636	GO:0006810
GWHPAAYT000636	GO:0006833
GWHPAAYT000636	GO:0006950
GWHPAAYT000636	GO:0007275
GWHPAAYT000636	GO:0007369
GWHPAAYT000636	GO:0007389
GWHPAAYT000636	GO:0007492
GWHPAAYT000636	GO:0008104
GWHPAAYT000636	GO:0008150
GWHPAAYT000636	GO:0009505
GWHPAAYT000636	GO:0009531
GWHPAAYT000636	GO:0009611
GWHPAAYT000636	GO:0009653
GWHPAAYT000636	GO:0009790
GWHPAAYT000636	GO:0009791
GWHPAAYT000636	GO:0009793
GWHPAAYT000636	GO:0009798
GWHPAAYT000636	GO:0009888
GWHPAAYT000636	GO:0009987
GWHPAAYT000636	GO:0010154
GWHPAAYT000636	GO:0010453
GWHPAAYT000636	GO:0010470
GWHPAAYT000636	GO:0016020
GWHPAAYT000636	GO:0022414
GWHPAAYT000636	GO:0022603
GWHPAAYT000636	GO:0030104
GWHPAAYT000636	GO:0030154
GWHPAAYT000636	GO:0030312
GWHPAAYT000636	GO:0032501
GWHPAAYT000636	GO:0032502
GWHPAAYT000636	GO:0033036
GWHPAAYT000636	GO:0035987
GWHPAAYT000636	GO:0042044
GWHPAAYT000636	GO:0042592
GWHPAAYT000636	GO:0042659
GWHPAAYT000636	GO:0044426
GWHPAAYT000636	GO:0044462
GWHPAAYT000636	GO:0044464
GWHPAAYT000636	GO:0045184
GWHPAAYT000636	GO:0045595
GWHPAAYT000636	GO:0045995
GWHPAAYT000636	GO:0048226
GWHPAAYT000636	GO:0048316
GWHPAAYT000636	GO:0048598
GWHPAAYT000636	GO:0048608
GWHPAAYT000636	GO:0048646
GWHPAAYT000636	GO:0048731
GWHPAAYT000636	GO:0048856
GWHPAAYT000636	GO:0048869
GWHPAAYT000636	GO:0048878
GWHPAAYT000636	GO:0050789
GWHPAAYT000636	GO:0050793
GWHPAAYT000636	GO:0050794
GWHPAAYT000636	GO:0050801
GWHPAAYT000636	GO:0050896
GWHPAAYT000636	GO:0051179
GWHPAAYT000636	GO:0051234
GWHPAAYT000636	GO:0051239
GWHPAAYT000636	GO:0051302
GWHPAAYT000636	GO:0055065
GWHPAAYT000636	GO:0055067
GWHPAAYT000636	GO:0055075
GWHPAAYT000636	GO:0055080
GWHPAAYT000636	GO:0061458
GWHPAAYT000636	GO:0065001
GWHPAAYT000636	GO:0065007
GWHPAAYT000636	GO:0065008
GWHPAAYT000636	GO:0071944
GWHPAAYT000636	GO:0090558
GWHPAAYT000636	GO:0090708
GWHPAAYT000636	GO:0098771
GWHPAAYT000636	GO:0099402
GWHPAAYT000636	GO:1903224
GWHPAAYT000636	GO:1905392
GWHPAAYT000636	GO:1905421
GWHPAAYT000636	GO:2000026
GWHPAAYT000636	GO:2000067
GWHPAAYT000636	GO:2000280
GWHPAAYT000839	GO:0000003
GWHPAAYT000839	GO:0002933
GWHPAAYT000839	GO:0003006
GWHPAAYT000839	GO:0003674
GWHPAAYT000839	GO:0003824
GWHPAAYT000839	GO:0004497
GWHPAAYT000839	GO:0005575
GWHPAAYT000839	GO:0006082
GWHPAAYT000839	GO:0006629
GWHPAAYT000839	GO:0006631
GWHPAAYT000839	GO:0006633
GWHPAAYT000839	GO:0006725
GWHPAAYT000839	GO:0007275
GWHPAAYT000839	GO:0008150
GWHPAAYT000839	GO:0008152
GWHPAAYT000839	GO:0008610
GWHPAAYT000839	GO:0009058
GWHPAAYT000839	GO:0009555
GWHPAAYT000839	GO:0009653
GWHPAAYT000839	GO:0009719
GWHPAAYT000839	GO:0009725
GWHPAAYT000839	GO:0009733
GWHPAAYT000839	GO:0009791
GWHPAAYT000839	GO:0009908
GWHPAAYT000839	GO:0009987
GWHPAAYT000839	GO:0010033
GWHPAAYT000839	GO:0010208
GWHPAAYT000839	GO:0010584
GWHPAAYT000839	GO:0010927
GWHPAAYT000839	GO:0016020
GWHPAAYT000839	GO:0016043
GWHPAAYT000839	GO:0016053
GWHPAAYT000839	GO:0016491
GWHPAAYT000839	GO:0016705
GWHPAAYT000839	GO:0016709
GWHPAAYT000839	GO:0019438
GWHPAAYT000839	GO:0019748
GWHPAAYT000839	GO:0019752
GWHPAAYT000839	GO:0022414
GWHPAAYT000839	GO:0022607
GWHPAAYT000839	GO:0030198
GWHPAAYT000839	GO:0030258
GWHPAAYT000839	GO:0032501
GWHPAAYT000839	GO:0032502
GWHPAAYT000839	GO:0032787
GWHPAAYT000839	GO:0032989
GWHPAAYT000839	GO:0042221
GWHPAAYT000839	GO:0043062
GWHPAAYT000839	GO:0043436
GWHPAAYT000839	GO:0044085
GWHPAAYT000839	GO:0044237
GWHPAAYT000839	GO:0044238
GWHPAAYT000839	GO:0044249
GWHPAAYT000839	GO:0044255
GWHPAAYT000839	GO:0044281
GWHPAAYT000839	GO:0044283
GWHPAAYT000839	GO:0044550
GWHPAAYT000839	GO:0045229
GWHPAAYT000839	GO:0046394
GWHPAAYT000839	GO:0048229
GWHPAAYT000839	GO:0048367
GWHPAAYT000839	GO:0048437
GWHPAAYT000839	GO:0048438
GWHPAAYT000839	GO:0048443
GWHPAAYT000839	GO:0048466
GWHPAAYT000839	GO:0048608
GWHPAAYT000839	GO:0048646
GWHPAAYT000839	GO:0048653
GWHPAAYT000839	GO:0048731
GWHPAAYT000839	GO:0048827
GWHPAAYT000839	GO:0048856
GWHPAAYT000839	GO:0048869
GWHPAAYT000839	GO:0050896
GWHPAAYT000839	GO:0051791
GWHPAAYT000839	GO:0051792
GWHPAAYT000839	GO:0052722
GWHPAAYT000839	GO:0055114
GWHPAAYT000839	GO:0061458
GWHPAAYT000839	GO:0071704
GWHPAAYT000839	GO:0071840
GWHPAAYT000839	GO:0072330
GWHPAAYT000839	GO:0080110
GWHPAAYT000839	GO:0085029
GWHPAAYT000839	GO:0090567
GWHPAAYT000839	GO:0099402
GWHPAAYT000839	GO:1901576
GWHPAAYT000885	GO:0000003
GWHPAAYT000885	GO:0003006
GWHPAAYT000885	GO:0003674
GWHPAAYT000885	GO:0003824
GWHPAAYT000885	GO:0004497
GWHPAAYT000885	GO:0005575
GWHPAAYT000885	GO:0007275
GWHPAAYT000885	GO:0008150
GWHPAAYT000885	GO:0008152
GWHPAAYT000885	GO:0009058
GWHPAAYT000885	GO:0009791
GWHPAAYT000885	GO:0010154
GWHPAAYT000885	GO:0016020
GWHPAAYT000885	GO:0016491
GWHPAAYT000885	GO:0016705
GWHPAAYT000885	GO:0016709
GWHPAAYT000885	GO:0019748
GWHPAAYT000885	GO:0022414
GWHPAAYT000885	GO:0032501
GWHPAAYT000885	GO:0032502
GWHPAAYT000885	GO:0044550
GWHPAAYT000885	GO:0048316
GWHPAAYT000885	GO:0048608
GWHPAAYT000885	GO:0048731
GWHPAAYT000885	GO:0048856
GWHPAAYT000885	GO:0055114
GWHPAAYT000885	GO:0061458
GWHPAAYT001602	GO:0005575
GWHPAAYT001602	GO:0005618
GWHPAAYT001602	GO:0005623
GWHPAAYT001602	GO:0006949
GWHPAAYT001602	GO:0008150
GWHPAAYT001602	GO:0009653
GWHPAAYT001602	GO:0009987
GWHPAAYT001602	GO:0016020
GWHPAAYT001602	GO:0030312
GWHPAAYT001602	GO:0032502
GWHPAAYT001602	GO:0044464
GWHPAAYT001602	GO:0048646
GWHPAAYT001602	GO:0048856
GWHPAAYT001602	GO:0071944
GWHPAAYT001682	GO:0003674
GWHPAAYT001682	GO:0003824
GWHPAAYT001682	GO:0004497
GWHPAAYT001682	GO:0005575
GWHPAAYT001682	GO:0008150
GWHPAAYT001682	GO:0008152
GWHPAAYT001682	GO:0009058
GWHPAAYT001682	GO:0009059
GWHPAAYT001682	GO:0010143
GWHPAAYT001682	GO:0016020
GWHPAAYT001682	GO:0016491
GWHPAAYT001682	GO:0016705
GWHPAAYT001682	GO:0016709
GWHPAAYT001682	GO:0019748
GWHPAAYT001682	GO:0043170
GWHPAAYT001682	GO:0044550
GWHPAAYT001682	GO:0052722
GWHPAAYT001682	GO:0055114
GWHPAAYT001682	GO:0071704
GWHPAAYT001682	GO:1901576
GWHPAAYT001793	GO:0003674
GWHPAAYT001793	GO:0003824
GWHPAAYT001793	GO:0005575
GWHPAAYT001793	GO:0005622
GWHPAAYT001793	GO:0005623
GWHPAAYT001793	GO:0005737
GWHPAAYT001793	GO:0005794
GWHPAAYT001793	GO:0007275
GWHPAAYT001793	GO:0007568
GWHPAAYT001793	GO:0008150
GWHPAAYT001793	GO:0008374
GWHPAAYT001793	GO:0009987
GWHPAAYT001793	GO:0010150
GWHPAAYT001793	GO:0012505
GWHPAAYT001793	GO:0016407
GWHPAAYT001793	GO:0016413
GWHPAAYT001793	GO:0016740
GWHPAAYT001793	GO:0016746
GWHPAAYT001793	GO:0016747
GWHPAAYT001793	GO:0032501
GWHPAAYT001793	GO:0032502
GWHPAAYT001793	GO:0043226
GWHPAAYT001793	GO:0043227
GWHPAAYT001793	GO:0043229
GWHPAAYT001793	GO:0043231
GWHPAAYT001793	GO:0044424
GWHPAAYT001793	GO:0044444
GWHPAAYT001793	GO:0044464
GWHPAAYT001793	GO:0048366
GWHPAAYT001793	GO:0048367
GWHPAAYT001793	GO:0048731
GWHPAAYT001793	GO:0048827
GWHPAAYT001793	GO:0048856
GWHPAAYT001793	GO:0071554
GWHPAAYT001793	GO:0090693
GWHPAAYT001793	GO:0099402
GWHPAAYT001905	GO:0003674
GWHPAAYT001905	GO:0005215
GWHPAAYT001905	GO:0005319
GWHPAAYT001905	GO:0005548
GWHPAAYT001905	GO:0006649
GWHPAAYT001905	GO:0006810
GWHPAAYT001905	GO:0006811
GWHPAAYT001905	GO:0006820
GWHPAAYT001905	GO:0006869
GWHPAAYT001905	GO:0008150
GWHPAAYT001905	GO:0009987
GWHPAAYT001905	GO:0010876
GWHPAAYT001905	GO:0015711
GWHPAAYT001905	GO:0015748
GWHPAAYT001905	GO:0015914
GWHPAAYT001905	GO:0016043
GWHPAAYT001905	GO:0033036
GWHPAAYT001905	GO:0051179
GWHPAAYT001905	GO:0051234
GWHPAAYT001905	GO:0061024
GWHPAAYT001905	GO:0071702
GWHPAAYT001905	GO:0071840
GWHPAAYT001908	GO:0005575
GWHPAAYT001908	GO:0006810
GWHPAAYT001908	GO:0006869
GWHPAAYT001908	GO:0008150
GWHPAAYT001908	GO:0010876
GWHPAAYT001908	GO:0016020
GWHPAAYT001908	GO:0033036
GWHPAAYT001908	GO:0051179
GWHPAAYT001908	GO:0051234
GWHPAAYT001908	GO:0071702
GWHPAAYT001951	GO:0003674
GWHPAAYT001951	GO:0003824
GWHPAAYT001951	GO:0004497
GWHPAAYT001951	GO:0006629
GWHPAAYT001951	GO:0008150
GWHPAAYT001951	GO:0008152
GWHPAAYT001951	GO:0008202
GWHPAAYT001951	GO:0008395
GWHPAAYT001951	GO:0009719
GWHPAAYT001951	GO:0009725
GWHPAAYT001951	GO:0009741
GWHPAAYT001951	GO:0010033
GWHPAAYT001951	GO:0010268
GWHPAAYT001951	GO:0010817
GWHPAAYT001951	GO:0014070
GWHPAAYT001951	GO:0016128
GWHPAAYT001951	GO:0016131
GWHPAAYT001951	GO:0016491
GWHPAAYT001951	GO:0033993
GWHPAAYT001951	GO:0042221
GWHPAAYT001951	GO:0042445
GWHPAAYT001951	GO:0042592
GWHPAAYT001951	GO:0044238
GWHPAAYT001951	GO:0048878
GWHPAAYT001951	GO:0050896
GWHPAAYT001951	GO:0055088
GWHPAAYT001951	GO:0055114
GWHPAAYT001951	GO:0065007
GWHPAAYT001951	GO:0065008
GWHPAAYT001951	GO:0071704
GWHPAAYT001951	GO:1901360
GWHPAAYT001951	GO:1901615
GWHPAAYT001951	GO:1901700
GWHPAAYT001956	GO:0003674
GWHPAAYT001956	GO:0003824
GWHPAAYT001956	GO:0004497
GWHPAAYT001956	GO:0006629
GWHPAAYT001956	GO:0008150
GWHPAAYT001956	GO:0008152
GWHPAAYT001956	GO:0008202
GWHPAAYT001956	GO:0008395
GWHPAAYT001956	GO:0009719
GWHPAAYT001956	GO:0009725
GWHPAAYT001956	GO:0009741
GWHPAAYT001956	GO:0010033
GWHPAAYT001956	GO:0010268
GWHPAAYT001956	GO:0010817
GWHPAAYT001956	GO:0014070
GWHPAAYT001956	GO:0016128
GWHPAAYT001956	GO:0016131
GWHPAAYT001956	GO:0016491
GWHPAAYT001956	GO:0033993
GWHPAAYT001956	GO:0042221
GWHPAAYT001956	GO:0042445
GWHPAAYT001956	GO:0042592
GWHPAAYT001956	GO:0044238
GWHPAAYT001956	GO:0048878
GWHPAAYT001956	GO:0050896
GWHPAAYT001956	GO:0055088
GWHPAAYT001956	GO:0055114
GWHPAAYT001956	GO:0065007
GWHPAAYT001956	GO:0065008
GWHPAAYT001956	GO:0071704
GWHPAAYT001956	GO:1901360
GWHPAAYT001956	GO:1901615
GWHPAAYT001956	GO:1901700
GWHPAAYT002095	GO:0003674
GWHPAAYT002095	GO:0005215
GWHPAAYT002095	GO:0005575
GWHPAAYT002095	GO:0005623
GWHPAAYT002095	GO:0005886
GWHPAAYT002095	GO:0005887
GWHPAAYT002095	GO:0006810
GWHPAAYT002095	GO:0008150
GWHPAAYT002095	GO:0008643
GWHPAAYT002095	GO:0015144
GWHPAAYT002095	GO:0016020
GWHPAAYT002095	GO:0016021
GWHPAAYT002095	GO:0022857
GWHPAAYT002095	GO:0031224
GWHPAAYT002095	GO:0031226
GWHPAAYT002095	GO:0034219
GWHPAAYT002095	GO:0044425
GWHPAAYT002095	GO:0044459
GWHPAAYT002095	GO:0044464
GWHPAAYT002095	GO:0051119
GWHPAAYT002095	GO:0051179
GWHPAAYT002095	GO:0051234
GWHPAAYT002095	GO:0055085
GWHPAAYT002095	GO:0071702
GWHPAAYT002095	GO:0071944
GWHPAAYT002386	GO:0003674
GWHPAAYT002386	GO:0003676
GWHPAAYT002386	GO:0003723
GWHPAAYT002386	GO:0003824
GWHPAAYT002386	GO:0004518
GWHPAAYT002386	GO:0004519
GWHPAAYT002386	GO:0005488
GWHPAAYT002386	GO:0005575
GWHPAAYT002386	GO:0005622
GWHPAAYT002386	GO:0005623
GWHPAAYT002386	GO:0006139
GWHPAAYT002386	GO:0006725
GWHPAAYT002386	GO:0006807
GWHPAAYT002386	GO:0008150
GWHPAAYT002386	GO:0008152
GWHPAAYT002386	GO:0009451
GWHPAAYT002386	GO:0009987
GWHPAAYT002386	GO:0016070
GWHPAAYT002386	GO:0016787
GWHPAAYT002386	GO:0016788
GWHPAAYT002386	GO:0034641
GWHPAAYT002386	GO:0043170
GWHPAAYT002386	GO:0043226
GWHPAAYT002386	GO:0043227
GWHPAAYT002386	GO:0043229
GWHPAAYT002386	GO:0043231
GWHPAAYT002386	GO:0043412
GWHPAAYT002386	GO:0044237
GWHPAAYT002386	GO:0044238
GWHPAAYT002386	GO:0044424
GWHPAAYT002386	GO:0044464
GWHPAAYT002386	GO:0046483
GWHPAAYT002386	GO:0071704
GWHPAAYT002386	GO:0090304
GWHPAAYT002386	GO:0090305
GWHPAAYT002386	GO:0097159
GWHPAAYT002386	GO:1901360
GWHPAAYT002386	GO:1901363
GWHPAAYT002402	GO:0003674
GWHPAAYT002402	GO:0003824
GWHPAAYT002402	GO:0005575
GWHPAAYT002402	GO:0005622
GWHPAAYT002402	GO:0005623
GWHPAAYT002402	GO:0005737
GWHPAAYT002402	GO:0005768
GWHPAAYT002402	GO:0005794
GWHPAAYT002402	GO:0005802
GWHPAAYT002402	GO:0005911
GWHPAAYT002402	GO:0008150
GWHPAAYT002402	GO:0008152
GWHPAAYT002402	GO:0008168
GWHPAAYT002402	GO:0008757
GWHPAAYT002402	GO:0009506
GWHPAAYT002402	GO:0012505
GWHPAAYT002402	GO:0016740
GWHPAAYT002402	GO:0016741
GWHPAAYT002402	GO:0030054
GWHPAAYT002402	GO:0031410
GWHPAAYT002402	GO:0031982
GWHPAAYT002402	GO:0031984
GWHPAAYT002402	GO:0032259
GWHPAAYT002402	GO:0043226
GWHPAAYT002402	GO:0043227
GWHPAAYT002402	GO:0043229
GWHPAAYT002402	GO:0043231
GWHPAAYT002402	GO:0044422
GWHPAAYT002402	GO:0044424
GWHPAAYT002402	GO:0044431
GWHPAAYT002402	GO:0044444
GWHPAAYT002402	GO:0044446
GWHPAAYT002402	GO:0044464
GWHPAAYT002402	GO:0055044
GWHPAAYT002402	GO:0097708
GWHPAAYT002402	GO:0098791
GWHPAAYT002428	GO:0002009
GWHPAAYT002428	GO:0002165
GWHPAAYT002428	GO:0003002
GWHPAAYT002428	GO:0005575
GWHPAAYT002428	GO:0005622
GWHPAAYT002428	GO:0005623
GWHPAAYT002428	GO:0005634
GWHPAAYT002428	GO:0006355
GWHPAAYT002428	GO:0006357
GWHPAAYT002428	GO:0007154
GWHPAAYT002428	GO:0007165
GWHPAAYT002428	GO:0007166
GWHPAAYT002428	GO:0007219
GWHPAAYT002428	GO:0007275
GWHPAAYT002428	GO:0007389
GWHPAAYT002428	GO:0007444
GWHPAAYT002428	GO:0007447
GWHPAAYT002428	GO:0007450
GWHPAAYT002428	GO:0007472
GWHPAAYT002428	GO:0007476
GWHPAAYT002428	GO:0007552
GWHPAAYT002428	GO:0007560
GWHPAAYT002428	GO:0008150
GWHPAAYT002428	GO:0008587
GWHPAAYT002428	GO:0009653
GWHPAAYT002428	GO:0009791
GWHPAAYT002428	GO:0009886
GWHPAAYT002428	GO:0009887
GWHPAAYT002428	GO:0009888
GWHPAAYT002428	GO:0009889
GWHPAAYT002428	GO:0009891
GWHPAAYT002428	GO:0009893
GWHPAAYT002428	GO:0009953
GWHPAAYT002428	GO:0009987
GWHPAAYT002428	GO:0010468
GWHPAAYT002428	GO:0010556
GWHPAAYT002428	GO:0010557
GWHPAAYT002428	GO:0010604
GWHPAAYT002428	GO:0010628
GWHPAAYT002428	GO:0019219
GWHPAAYT002428	GO:0019222
GWHPAAYT002428	GO:0023052
GWHPAAYT002428	GO:0031323
GWHPAAYT002428	GO:0031325
GWHPAAYT002428	GO:0031326
GWHPAAYT002428	GO:0031328
GWHPAAYT002428	GO:0032501
GWHPAAYT002428	GO:0032502
GWHPAAYT002428	GO:0035107
GWHPAAYT002428	GO:0035114
GWHPAAYT002428	GO:0035120
GWHPAAYT002428	GO:0035220
GWHPAAYT002428	GO:0035222
GWHPAAYT002428	GO:0035239
GWHPAAYT002428	GO:0035295
GWHPAAYT002428	GO:0043226
GWHPAAYT002428	GO:0043227
GWHPAAYT002428	GO:0043229
GWHPAAYT002428	GO:0043231
GWHPAAYT002428	GO:0044424
GWHPAAYT002428	GO:0044464
GWHPAAYT002428	GO:0045893
GWHPAAYT002428	GO:0045935
GWHPAAYT002428	GO:0045944
GWHPAAYT002428	GO:0048190
GWHPAAYT002428	GO:0048513
GWHPAAYT002428	GO:0048518
GWHPAAYT002428	GO:0048522
GWHPAAYT002428	GO:0048563
GWHPAAYT002428	GO:0048569
GWHPAAYT002428	GO:0048707
GWHPAAYT002428	GO:0048729
GWHPAAYT002428	GO:0048731
GWHPAAYT002428	GO:0048736
GWHPAAYT002428	GO:0048737
GWHPAAYT002428	GO:0048856
GWHPAAYT002428	GO:0050789
GWHPAAYT002428	GO:0050794
GWHPAAYT002428	GO:0050896
GWHPAAYT002428	GO:0051171
GWHPAAYT002428	GO:0051173
GWHPAAYT002428	GO:0051252
GWHPAAYT002428	GO:0051254
GWHPAAYT002428	GO:0051716
GWHPAAYT002428	GO:0060255
GWHPAAYT002428	GO:0060429
GWHPAAYT002428	GO:0060562
GWHPAAYT002428	GO:0065007
GWHPAAYT002428	GO:0080090
GWHPAAYT002428	GO:1902680
GWHPAAYT002428	GO:1903506
GWHPAAYT002428	GO:1903508
GWHPAAYT002428	GO:2000112
GWHPAAYT002428	GO:2001141
GWHPAAYT002588	GO:0002009
GWHPAAYT002588	GO:0002165
GWHPAAYT002588	GO:0003002
GWHPAAYT002588	GO:0005575
GWHPAAYT002588	GO:0005622
GWHPAAYT002588	GO:0005623
GWHPAAYT002588	GO:0005634
GWHPAAYT002588	GO:0006355
GWHPAAYT002588	GO:0006357
GWHPAAYT002588	GO:0007154
GWHPAAYT002588	GO:0007165
GWHPAAYT002588	GO:0007166
GWHPAAYT002588	GO:0007219
GWHPAAYT002588	GO:0007275
GWHPAAYT002588	GO:0007389
GWHPAAYT002588	GO:0007444
GWHPAAYT002588	GO:0007447
GWHPAAYT002588	GO:0007450
GWHPAAYT002588	GO:0007472
GWHPAAYT002588	GO:0007476
GWHPAAYT002588	GO:0007552
GWHPAAYT002588	GO:0007560
GWHPAAYT002588	GO:0008150
GWHPAAYT002588	GO:0008587
GWHPAAYT002588	GO:0009653
GWHPAAYT002588	GO:0009791
GWHPAAYT002588	GO:0009886
GWHPAAYT002588	GO:0009887
GWHPAAYT002588	GO:0009888
GWHPAAYT002588	GO:0009889
GWHPAAYT002588	GO:0009891
GWHPAAYT002588	GO:0009893
GWHPAAYT002588	GO:0009953
GWHPAAYT002588	GO:0009987
GWHPAAYT002588	GO:0010468
GWHPAAYT002588	GO:0010556
GWHPAAYT002588	GO:0010557
GWHPAAYT002588	GO:0010604
GWHPAAYT002588	GO:0010628
GWHPAAYT002588	GO:0019219
GWHPAAYT002588	GO:0019222
GWHPAAYT002588	GO:0023052
GWHPAAYT002588	GO:0031323
GWHPAAYT002588	GO:0031325
GWHPAAYT002588	GO:0031326
GWHPAAYT002588	GO:0031328
GWHPAAYT002588	GO:0032501
GWHPAAYT002588	GO:0032502
GWHPAAYT002588	GO:0035107
GWHPAAYT002588	GO:0035114
GWHPAAYT002588	GO:0035120
GWHPAAYT002588	GO:0035220
GWHPAAYT002588	GO:0035222
GWHPAAYT002588	GO:0035239
GWHPAAYT002588	GO:0035295
GWHPAAYT002588	GO:0043226
GWHPAAYT002588	GO:0043227
GWHPAAYT002588	GO:0043229
GWHPAAYT002588	GO:0043231
GWHPAAYT002588	GO:0044424
GWHPAAYT002588	GO:0044464
GWHPAAYT002588	GO:0045893
GWHPAAYT002588	GO:0045935
GWHPAAYT002588	GO:0045944
GWHPAAYT002588	GO:0048190
GWHPAAYT002588	GO:0048513
GWHPAAYT002588	GO:0048518
GWHPAAYT002588	GO:0048522
GWHPAAYT002588	GO:0048563
GWHPAAYT002588	GO:0048569
GWHPAAYT002588	GO:0048707
GWHPAAYT002588	GO:0048729
GWHPAAYT002588	GO:0048731
GWHPAAYT002588	GO:0048736
GWHPAAYT002588	GO:0048737
GWHPAAYT002588	GO:0048856
GWHPAAYT002588	GO:0050789
GWHPAAYT002588	GO:0050794
GWHPAAYT002588	GO:0050896
GWHPAAYT002588	GO:0051171
GWHPAAYT002588	GO:0051173
GWHPAAYT002588	GO:0051252
GWHPAAYT002588	GO:0051254
GWHPAAYT002588	GO:0051716
GWHPAAYT002588	GO:0060255
GWHPAAYT002588	GO:0060429
GWHPAAYT002588	GO:0060562
GWHPAAYT002588	GO:0065007
GWHPAAYT002588	GO:0080090
GWHPAAYT002588	GO:1902680
GWHPAAYT002588	GO:1903506
GWHPAAYT002588	GO:1903508
GWHPAAYT002588	GO:2000112
GWHPAAYT002588	GO:2001141
GWHPAAYT002711	GO:0003674
GWHPAAYT002711	GO:0005488
GWHPAAYT002711	GO:0005515
GWHPAAYT002711	GO:0007275
GWHPAAYT002711	GO:0008150
GWHPAAYT002711	GO:0009653
GWHPAAYT002711	GO:0009791
GWHPAAYT002711	GO:0009888
GWHPAAYT002711	GO:0009987
GWHPAAYT002711	GO:0010016
GWHPAAYT002711	GO:0010052
GWHPAAYT002711	GO:0010103
GWHPAAYT002711	GO:0010374
GWHPAAYT002711	GO:0019899
GWHPAAYT002711	GO:0019900
GWHPAAYT002711	GO:0019901
GWHPAAYT002711	GO:0030154
GWHPAAYT002711	GO:0032501
GWHPAAYT002711	GO:0032502
GWHPAAYT002711	GO:0048367
GWHPAAYT002711	GO:0048519
GWHPAAYT002711	GO:0048580
GWHPAAYT002711	GO:0048581
GWHPAAYT002711	GO:0048731
GWHPAAYT002711	GO:0048856
GWHPAAYT002711	GO:0048869
GWHPAAYT002711	GO:0050789
GWHPAAYT002711	GO:0050793
GWHPAAYT002711	GO:0051093
GWHPAAYT002711	GO:0051239
GWHPAAYT002711	GO:0051241
GWHPAAYT002711	GO:0065007
GWHPAAYT002711	GO:0090558
GWHPAAYT002711	GO:0090626
GWHPAAYT002711	GO:0090627
GWHPAAYT002711	GO:0090698
GWHPAAYT002711	GO:2000026
GWHPAAYT002711	GO:2000038
GWHPAAYT002711	GO:2000122
GWHPAAYT002723	GO:0003674
GWHPAAYT002723	GO:0003824
GWHPAAYT002723	GO:0004672
GWHPAAYT002723	GO:0004674
GWHPAAYT002723	GO:0005488
GWHPAAYT002723	GO:0005515
GWHPAAYT002723	GO:0005516
GWHPAAYT002723	GO:0005575
GWHPAAYT002723	GO:0005623
GWHPAAYT002723	GO:0005886
GWHPAAYT002723	GO:0006464
GWHPAAYT002723	GO:0006468
GWHPAAYT002723	GO:0006793
GWHPAAYT002723	GO:0006796
GWHPAAYT002723	GO:0006807
GWHPAAYT002723	GO:0008150
GWHPAAYT002723	GO:0008152
GWHPAAYT002723	GO:0009987
GWHPAAYT002723	GO:0016020
GWHPAAYT002723	GO:0016301
GWHPAAYT002723	GO:0016310
GWHPAAYT002723	GO:0016740
GWHPAAYT002723	GO:0016772
GWHPAAYT002723	GO:0016773
GWHPAAYT002723	GO:0019538
GWHPAAYT002723	GO:0036211
GWHPAAYT002723	GO:0043170
GWHPAAYT002723	GO:0043412
GWHPAAYT002723	GO:0044237
GWHPAAYT002723	GO:0044238
GWHPAAYT002723	GO:0044260
GWHPAAYT002723	GO:0044267
GWHPAAYT002723	GO:0044464
GWHPAAYT002723	GO:0071704
GWHPAAYT002723	GO:0071944
GWHPAAYT002723	GO:0140096
GWHPAAYT002723	GO:1901564
GWHPAAYT003271	GO:0000003
GWHPAAYT003271	GO:0000902
GWHPAAYT003271	GO:0000904
GWHPAAYT003271	GO:0003006
GWHPAAYT003271	GO:0003674
GWHPAAYT003271	GO:0005198
GWHPAAYT003271	GO:0005199
GWHPAAYT003271	GO:0008150
GWHPAAYT003271	GO:0009653
GWHPAAYT003271	GO:0009826
GWHPAAYT003271	GO:0009856
GWHPAAYT003271	GO:0009860
GWHPAAYT003271	GO:0009932
GWHPAAYT003271	GO:0009987
GWHPAAYT003271	GO:0016043
GWHPAAYT003271	GO:0016049
GWHPAAYT003271	GO:0022414
GWHPAAYT003271	GO:0030154
GWHPAAYT003271	GO:0032501
GWHPAAYT003271	GO:0032502
GWHPAAYT003271	GO:0032989
GWHPAAYT003271	GO:0040007
GWHPAAYT003271	GO:0044706
GWHPAAYT003271	GO:0048468
GWHPAAYT003271	GO:0048588
GWHPAAYT003271	GO:0048589
GWHPAAYT003271	GO:0048856
GWHPAAYT003271	GO:0048868
GWHPAAYT003271	GO:0048869
GWHPAAYT003271	GO:0051704
GWHPAAYT003271	GO:0060560
GWHPAAYT003271	GO:0071840
GWHPAAYT003497	GO:0001101
GWHPAAYT003497	GO:0005575
GWHPAAYT003497	GO:0005623
GWHPAAYT003497	GO:0005886
GWHPAAYT003497	GO:0006950
GWHPAAYT003497	GO:0007154
GWHPAAYT003497	GO:0008150
GWHPAAYT003497	GO:0009414
GWHPAAYT003497	GO:0009415
GWHPAAYT003497	GO:0009605
GWHPAAYT003497	GO:0009628
GWHPAAYT003497	GO:0009787
GWHPAAYT003497	GO:0009789
GWHPAAYT003497	GO:0009966
GWHPAAYT003497	GO:0009967
GWHPAAYT003497	GO:0009987
GWHPAAYT003497	GO:0009991
GWHPAAYT003497	GO:0010029
GWHPAAYT003497	GO:0010030
GWHPAAYT003497	GO:0010035
GWHPAAYT003497	GO:0010646
GWHPAAYT003497	GO:0010647
GWHPAAYT003497	GO:0016020
GWHPAAYT003497	GO:0023051
GWHPAAYT003497	GO:0023056
GWHPAAYT003497	GO:0031668
GWHPAAYT003497	GO:0033554
GWHPAAYT003497	GO:0042221
GWHPAAYT003497	GO:0042631
GWHPAAYT003497	GO:0044464
GWHPAAYT003497	GO:0048518
GWHPAAYT003497	GO:0048522
GWHPAAYT003497	GO:0048580
GWHPAAYT003497	GO:0048582
GWHPAAYT003497	GO:0048583
GWHPAAYT003497	GO:0048584
GWHPAAYT003497	GO:0050789
GWHPAAYT003497	GO:0050793
GWHPAAYT003497	GO:0050794
GWHPAAYT003497	GO:0050896
GWHPAAYT003497	GO:0051094
GWHPAAYT003497	GO:0051239
GWHPAAYT003497	GO:0051240
GWHPAAYT003497	GO:0051716
GWHPAAYT003497	GO:0065007
GWHPAAYT003497	GO:0070887
GWHPAAYT003497	GO:0071214
GWHPAAYT003497	GO:0071229
GWHPAAYT003497	GO:0071462
GWHPAAYT003497	GO:0071496
GWHPAAYT003497	GO:0071944
GWHPAAYT003497	GO:0104004
GWHPAAYT003497	GO:1900140
GWHPAAYT003497	GO:1901419
GWHPAAYT003497	GO:1901421
GWHPAAYT003497	GO:1901700
GWHPAAYT003497	GO:1901701
GWHPAAYT003497	GO:1905957
GWHPAAYT003497	GO:1905959
GWHPAAYT003497	GO:2000026
GWHPAAYT003719	GO:0005575
GWHPAAYT003719	GO:0005576
GWHPAAYT003719	GO:0005622
GWHPAAYT003719	GO:0005623
GWHPAAYT003719	GO:0005737
GWHPAAYT003719	GO:0005794
GWHPAAYT003719	GO:0008150
GWHPAAYT003719	GO:0008283
GWHPAAYT003719	GO:0009987
GWHPAAYT003719	GO:0012505
GWHPAAYT003719	GO:0030154
GWHPAAYT003719	GO:0031012
GWHPAAYT003719	GO:0032502
GWHPAAYT003719	GO:0043226
GWHPAAYT003719	GO:0043227
GWHPAAYT003719	GO:0043229
GWHPAAYT003719	GO:0043231
GWHPAAYT003719	GO:0044421
GWHPAAYT003719	GO:0044424
GWHPAAYT003719	GO:0044444
GWHPAAYT003719	GO:0044464
GWHPAAYT003719	GO:0048869
GWHPAAYT004067	GO:0000323
GWHPAAYT004067	GO:0000325
GWHPAAYT004067	GO:0003674
GWHPAAYT004067	GO:0003824
GWHPAAYT004067	GO:0004175
GWHPAAYT004067	GO:0004197
GWHPAAYT004067	GO:0005575
GWHPAAYT004067	GO:0005576
GWHPAAYT004067	GO:0005615
GWHPAAYT004067	GO:0005622
GWHPAAYT004067	GO:0005623
GWHPAAYT004067	GO:0005634
GWHPAAYT004067	GO:0005737
GWHPAAYT004067	GO:0005764
GWHPAAYT004067	GO:0005773
GWHPAAYT004067	GO:0006508
GWHPAAYT004067	GO:0006807
GWHPAAYT004067	GO:0008150
GWHPAAYT004067	GO:0008152
GWHPAAYT004067	GO:0008219
GWHPAAYT004067	GO:0008233
GWHPAAYT004067	GO:0008234
GWHPAAYT004067	GO:0009056
GWHPAAYT004067	GO:0009057
GWHPAAYT004067	GO:0009987
GWHPAAYT004067	GO:0010623
GWHPAAYT004067	GO:0012501
GWHPAAYT004067	GO:0016787
GWHPAAYT004067	GO:0019538
GWHPAAYT004067	GO:0030154
GWHPAAYT004067	GO:0030163
GWHPAAYT004067	GO:0032502
GWHPAAYT004067	GO:0043170
GWHPAAYT004067	GO:0043226
GWHPAAYT004067	GO:0043227
GWHPAAYT004067	GO:0043229
GWHPAAYT004067	GO:0043231
GWHPAAYT004067	GO:0044237
GWHPAAYT004067	GO:0044238
GWHPAAYT004067	GO:0044248
GWHPAAYT004067	GO:0044257
GWHPAAYT004067	GO:0044260
GWHPAAYT004067	GO:0044265
GWHPAAYT004067	GO:0044267
GWHPAAYT004067	GO:0044421
GWHPAAYT004067	GO:0044424
GWHPAAYT004067	GO:0044444
GWHPAAYT004067	GO:0044464
GWHPAAYT004067	GO:0048468
GWHPAAYT004067	GO:0048856
GWHPAAYT004067	GO:0048869
GWHPAAYT004067	GO:0051603
GWHPAAYT004067	GO:0070011
GWHPAAYT004067	GO:0071704
GWHPAAYT004067	GO:0140096
GWHPAAYT004067	GO:1901564
GWHPAAYT004067	GO:1901565
GWHPAAYT004067	GO:1901575
GWHPAAYT004208	GO:0003002
GWHPAAYT004208	GO:0003674
GWHPAAYT004208	GO:0005102
GWHPAAYT004208	GO:0005488
GWHPAAYT004208	GO:0005515
GWHPAAYT004208	GO:0007154
GWHPAAYT004208	GO:0007267
GWHPAAYT004208	GO:0007275
GWHPAAYT004208	GO:0007389
GWHPAAYT004208	GO:0008150
GWHPAAYT004208	GO:0009653
GWHPAAYT004208	GO:0009791
GWHPAAYT004208	GO:0009888
GWHPAAYT004208	GO:0009987
GWHPAAYT004208	GO:0010016
GWHPAAYT004208	GO:0010052
GWHPAAYT004208	GO:0010103
GWHPAAYT004208	GO:0010374
GWHPAAYT004208	GO:0010375
GWHPAAYT004208	GO:0019899
GWHPAAYT004208	GO:0019900
GWHPAAYT004208	GO:0019901
GWHPAAYT004208	GO:0023052
GWHPAAYT004208	GO:0030154
GWHPAAYT004208	GO:0032501
GWHPAAYT004208	GO:0032502
GWHPAAYT004208	GO:0033612
GWHPAAYT004208	GO:0048367
GWHPAAYT004208	GO:0048518
GWHPAAYT004208	GO:0048580
GWHPAAYT004208	GO:0048582
GWHPAAYT004208	GO:0048731
GWHPAAYT004208	GO:0048856
GWHPAAYT004208	GO:0048869
GWHPAAYT004208	GO:0050789
GWHPAAYT004208	GO:0050793
GWHPAAYT004208	GO:0051094
GWHPAAYT004208	GO:0051239
GWHPAAYT004208	GO:0051240
GWHPAAYT004208	GO:0065007
GWHPAAYT004208	GO:0090558
GWHPAAYT004208	GO:0090626
GWHPAAYT004208	GO:0090627
GWHPAAYT004208	GO:0090698
GWHPAAYT004208	GO:2000026
GWHPAAYT004208	GO:2000038
GWHPAAYT004208	GO:2000123
GWHPAAYT004265	GO:0003674
GWHPAAYT004265	GO:0003824
GWHPAAYT004265	GO:0004497
GWHPAAYT004265	GO:0005575
GWHPAAYT004265	GO:0006629
GWHPAAYT004265	GO:0006720
GWHPAAYT004265	GO:0008150
GWHPAAYT004265	GO:0008152
GWHPAAYT004265	GO:0008299
GWHPAAYT004265	GO:0008610
GWHPAAYT004265	GO:0009058
GWHPAAYT004265	GO:0009987
GWHPAAYT004265	GO:0010035
GWHPAAYT004265	GO:0010038
GWHPAAYT004265	GO:0010039
GWHPAAYT004265	GO:0016020
GWHPAAYT004265	GO:0016491
GWHPAAYT004265	GO:0016705
GWHPAAYT004265	GO:0016709
GWHPAAYT004265	GO:0019748
GWHPAAYT004265	GO:0042214
GWHPAAYT004265	GO:0042221
GWHPAAYT004265	GO:0044237
GWHPAAYT004265	GO:0044238
GWHPAAYT004265	GO:0044249
GWHPAAYT004265	GO:0044255
GWHPAAYT004265	GO:0044550
GWHPAAYT004265	GO:0046246
GWHPAAYT004265	GO:0050896
GWHPAAYT004265	GO:0051716
GWHPAAYT004265	GO:0055114
GWHPAAYT004265	GO:0070887
GWHPAAYT004265	GO:0071241
GWHPAAYT004265	GO:0071248
GWHPAAYT004265	GO:0071281
GWHPAAYT004265	GO:0071704
GWHPAAYT004265	GO:0097007
GWHPAAYT004265	GO:0097008
GWHPAAYT004265	GO:1901576
GWHPAAYT004266	GO:0003674
GWHPAAYT004266	GO:0003824
GWHPAAYT004266	GO:0004497
GWHPAAYT004266	GO:0005575
GWHPAAYT004266	GO:0006629
GWHPAAYT004266	GO:0006720
GWHPAAYT004266	GO:0008150
GWHPAAYT004266	GO:0008152
GWHPAAYT004266	GO:0008299
GWHPAAYT004266	GO:0008610
GWHPAAYT004266	GO:0009058
GWHPAAYT004266	GO:0009987
GWHPAAYT004266	GO:0010035
GWHPAAYT004266	GO:0010038
GWHPAAYT004266	GO:0010039
GWHPAAYT004266	GO:0016020
GWHPAAYT004266	GO:0016491
GWHPAAYT004266	GO:0016705
GWHPAAYT004266	GO:0016709
GWHPAAYT004266	GO:0019748
GWHPAAYT004266	GO:0042214
GWHPAAYT004266	GO:0042221
GWHPAAYT004266	GO:0044237
GWHPAAYT004266	GO:0044238
GWHPAAYT004266	GO:0044249
GWHPAAYT004266	GO:0044255
GWHPAAYT004266	GO:0044550
GWHPAAYT004266	GO:0046246
GWHPAAYT004266	GO:0050896
GWHPAAYT004266	GO:0051716
GWHPAAYT004266	GO:0055114
GWHPAAYT004266	GO:0070887
GWHPAAYT004266	GO:0071241
GWHPAAYT004266	GO:0071248
GWHPAAYT004266	GO:0071281
GWHPAAYT004266	GO:0071704
GWHPAAYT004266	GO:0097007
GWHPAAYT004266	GO:0097008
GWHPAAYT004266	GO:1901576
GWHPAAYT004341	GO:0000003
GWHPAAYT004341	GO:0001763
GWHPAAYT004341	GO:0003006
GWHPAAYT004341	GO:0003674
GWHPAAYT004341	GO:0005102
GWHPAAYT004341	GO:0005488
GWHPAAYT004341	GO:0005515
GWHPAAYT004341	GO:0005575
GWHPAAYT004341	GO:0005576
GWHPAAYT004341	GO:0007154
GWHPAAYT004341	GO:0007267
GWHPAAYT004341	GO:0007275
GWHPAAYT004341	GO:0008150
GWHPAAYT004341	GO:0009653
GWHPAAYT004341	GO:0009790
GWHPAAYT004341	GO:0009791
GWHPAAYT004341	GO:0009793
GWHPAAYT004341	GO:0009888
GWHPAAYT004341	GO:0009933
GWHPAAYT004341	GO:0009987
GWHPAAYT004341	GO:0010014
GWHPAAYT004341	GO:0010016
GWHPAAYT004341	GO:0010065
GWHPAAYT004341	GO:0010067
GWHPAAYT004341	GO:0010087
GWHPAAYT004341	GO:0010089
GWHPAAYT004341	GO:0010154
GWHPAAYT004341	GO:0010223
GWHPAAYT004341	GO:0010346
GWHPAAYT004341	GO:0022414
GWHPAAYT004341	GO:0023052
GWHPAAYT004341	GO:0030154
GWHPAAYT004341	GO:0032501
GWHPAAYT004341	GO:0032502
GWHPAAYT004341	GO:0033612
GWHPAAYT004341	GO:0045165
GWHPAAYT004341	GO:0045168
GWHPAAYT004341	GO:0048046
GWHPAAYT004341	GO:0048316
GWHPAAYT004341	GO:0048367
GWHPAAYT004341	GO:0048507
GWHPAAYT004341	GO:0048508
GWHPAAYT004341	GO:0048532
GWHPAAYT004341	GO:0048608
GWHPAAYT004341	GO:0048646
GWHPAAYT004341	GO:0048731
GWHPAAYT004341	GO:0048856
GWHPAAYT004341	GO:0048869
GWHPAAYT004341	GO:0061458
GWHPAAYT004341	GO:0090506
GWHPAAYT004341	GO:1905393
GWHPAAYT004344	GO:0000149
GWHPAAYT004344	GO:0003674
GWHPAAYT004344	GO:0005484
GWHPAAYT004344	GO:0005488
GWHPAAYT004344	GO:0005515
GWHPAAYT004344	GO:0005575
GWHPAAYT004344	GO:0005622
GWHPAAYT004344	GO:0005623
GWHPAAYT004344	GO:0005737
GWHPAAYT004344	GO:0005768
GWHPAAYT004344	GO:0005886
GWHPAAYT004344	GO:0006810
GWHPAAYT004344	GO:0006887
GWHPAAYT004344	GO:0006906
GWHPAAYT004344	GO:0006996
GWHPAAYT004344	GO:0008150
GWHPAAYT004344	GO:0009507
GWHPAAYT004344	GO:0009536
GWHPAAYT004344	GO:0009987
GWHPAAYT004344	GO:0012505
GWHPAAYT004344	GO:0016020
GWHPAAYT004344	GO:0016043
GWHPAAYT004344	GO:0016050
GWHPAAYT004344	GO:0016192
GWHPAAYT004344	GO:0031201
GWHPAAYT004344	GO:0031410
GWHPAAYT004344	GO:0031982
GWHPAAYT004344	GO:0032940
GWHPAAYT004344	GO:0032991
GWHPAAYT004344	GO:0043226
GWHPAAYT004344	GO:0043227
GWHPAAYT004344	GO:0043229
GWHPAAYT004344	GO:0043231
GWHPAAYT004344	GO:0044424
GWHPAAYT004344	GO:0044425
GWHPAAYT004344	GO:0044444
GWHPAAYT004344	GO:0044464
GWHPAAYT004344	GO:0046903
GWHPAAYT004344	GO:0048284
GWHPAAYT004344	GO:0051179
GWHPAAYT004344	GO:0051234
GWHPAAYT004344	GO:0061024
GWHPAAYT004344	GO:0061025
GWHPAAYT004344	GO:0071840
GWHPAAYT004344	GO:0071944
GWHPAAYT004344	GO:0090174
GWHPAAYT004344	GO:0097708
GWHPAAYT004344	GO:0098796
GWHPAAYT004457	GO:0003674
GWHPAAYT004457	GO:0003824
GWHPAAYT004457	GO:0004175
GWHPAAYT004457	GO:0004252
GWHPAAYT004457	GO:0005575
GWHPAAYT004457	GO:0005623
GWHPAAYT004457	GO:0005886
GWHPAAYT004457	GO:0006508
GWHPAAYT004457	GO:0006807
GWHPAAYT004457	GO:0007275
GWHPAAYT004457	GO:0008150
GWHPAAYT004457	GO:0008152
GWHPAAYT004457	GO:0008233
GWHPAAYT004457	GO:0008236
GWHPAAYT004457	GO:0009653
GWHPAAYT004457	GO:0009791
GWHPAAYT004457	GO:0009888
GWHPAAYT004457	GO:0009897
GWHPAAYT004457	GO:0009986
GWHPAAYT004457	GO:0010016
GWHPAAYT004457	GO:0010103
GWHPAAYT004457	GO:0010374
GWHPAAYT004457	GO:0016020
GWHPAAYT004457	GO:0016787
GWHPAAYT004457	GO:0017171
GWHPAAYT004457	GO:0019538
GWHPAAYT004457	GO:0032501
GWHPAAYT004457	GO:0032502
GWHPAAYT004457	GO:0042127
GWHPAAYT004457	GO:0043170
GWHPAAYT004457	GO:0044238
GWHPAAYT004457	GO:0044425
GWHPAAYT004457	GO:0044459
GWHPAAYT004457	GO:0044464
GWHPAAYT004457	GO:0048367
GWHPAAYT004457	GO:0048731
GWHPAAYT004457	GO:0048856
GWHPAAYT004457	GO:0050789
GWHPAAYT004457	GO:0050794
GWHPAAYT004457	GO:0065007
GWHPAAYT004457	GO:0070011
GWHPAAYT004457	GO:0071704
GWHPAAYT004457	GO:0071944
GWHPAAYT004457	GO:0090558
GWHPAAYT004457	GO:0090626
GWHPAAYT004457	GO:0090698
GWHPAAYT004457	GO:0098552
GWHPAAYT004457	GO:0140096
GWHPAAYT004457	GO:1901564
GWHPAAYT004883	GO:0000003
GWHPAAYT004883	GO:0003006
GWHPAAYT004883	GO:0005575
GWHPAAYT004883	GO:0005618
GWHPAAYT004883	GO:0005623
GWHPAAYT004883	GO:0007275
GWHPAAYT004883	GO:0007389
GWHPAAYT004883	GO:0008150
GWHPAAYT004883	GO:0009505
GWHPAAYT004883	GO:0009531
GWHPAAYT004883	GO:0009553
GWHPAAYT004883	GO:0009653
GWHPAAYT004883	GO:0009790
GWHPAAYT004883	GO:0009791
GWHPAAYT004883	GO:0009793
GWHPAAYT004883	GO:0009798
GWHPAAYT004883	GO:0009888
GWHPAAYT004883	GO:0010154
GWHPAAYT004883	GO:0010453
GWHPAAYT004883	GO:0022414
GWHPAAYT004883	GO:0022603
GWHPAAYT004883	GO:0030312
GWHPAAYT004883	GO:0032501
GWHPAAYT004883	GO:0032502
GWHPAAYT004883	GO:0042659
GWHPAAYT004883	GO:0044426
GWHPAAYT004883	GO:0044462
GWHPAAYT004883	GO:0044464
GWHPAAYT004883	GO:0045595
GWHPAAYT004883	GO:0048226
GWHPAAYT004883	GO:0048229
GWHPAAYT004883	GO:0048316
GWHPAAYT004883	GO:0048608
GWHPAAYT004883	GO:0048731
GWHPAAYT004883	GO:0048856
GWHPAAYT004883	GO:0050789
GWHPAAYT004883	GO:0050793
GWHPAAYT004883	GO:0050794
GWHPAAYT004883	GO:0051239
GWHPAAYT004883	GO:0051302
GWHPAAYT004883	GO:0061458
GWHPAAYT004883	GO:0065001
GWHPAAYT004883	GO:0065007
GWHPAAYT004883	GO:0071944
GWHPAAYT004883	GO:0090558
GWHPAAYT004883	GO:0090708
GWHPAAYT004883	GO:0099402
GWHPAAYT004883	GO:1905392
GWHPAAYT004883	GO:1905421
GWHPAAYT004883	GO:2000026
GWHPAAYT004883	GO:2000067
GWHPAAYT004883	GO:2000280
GWHPAAYT004992	GO:0000149
GWHPAAYT004992	GO:0003674
GWHPAAYT004992	GO:0005484
GWHPAAYT004992	GO:0005488
GWHPAAYT004992	GO:0005515
GWHPAAYT004992	GO:0005575
GWHPAAYT004992	GO:0005622
GWHPAAYT004992	GO:0005623
GWHPAAYT004992	GO:0005737
GWHPAAYT004992	GO:0005768
GWHPAAYT004992	GO:0005886
GWHPAAYT004992	GO:0006810
GWHPAAYT004992	GO:0006887
GWHPAAYT004992	GO:0006906
GWHPAAYT004992	GO:0006996
GWHPAAYT004992	GO:0008150
GWHPAAYT004992	GO:0009507
GWHPAAYT004992	GO:0009536
GWHPAAYT004992	GO:0009987
GWHPAAYT004992	GO:0012505
GWHPAAYT004992	GO:0016020
GWHPAAYT004992	GO:0016043
GWHPAAYT004992	GO:0016050
GWHPAAYT004992	GO:0016192
GWHPAAYT004992	GO:0031201
GWHPAAYT004992	GO:0031410
GWHPAAYT004992	GO:0031982
GWHPAAYT004992	GO:0032940
GWHPAAYT004992	GO:0032991
GWHPAAYT004992	GO:0043226
GWHPAAYT004992	GO:0043227
GWHPAAYT004992	GO:0043229
GWHPAAYT004992	GO:0043231
GWHPAAYT004992	GO:0044424
GWHPAAYT004992	GO:0044425
GWHPAAYT004992	GO:0044444
GWHPAAYT004992	GO:0044464
GWHPAAYT004992	GO:0046903
GWHPAAYT004992	GO:0048284
GWHPAAYT004992	GO:0051179
GWHPAAYT004992	GO:0051234
GWHPAAYT004992	GO:0061024
GWHPAAYT004992	GO:0061025
GWHPAAYT004992	GO:0071840
GWHPAAYT004992	GO:0071944
GWHPAAYT004992	GO:0090174
GWHPAAYT004992	GO:0097708
GWHPAAYT004992	GO:0098796
GWHPAAYT005225	GO:0000003
GWHPAAYT005225	GO:0000373
GWHPAAYT005225	GO:0000374
GWHPAAYT005225	GO:0000375
GWHPAAYT005225	GO:0000377
GWHPAAYT005225	GO:0000959
GWHPAAYT005225	GO:0000963
GWHPAAYT005225	GO:0003006
GWHPAAYT005225	GO:0005575
GWHPAAYT005225	GO:0005622
GWHPAAYT005225	GO:0005623
GWHPAAYT005225	GO:0005737
GWHPAAYT005225	GO:0005739
GWHPAAYT005225	GO:0006109
GWHPAAYT005225	GO:0006139
GWHPAAYT005225	GO:0006396
GWHPAAYT005225	GO:0006397
GWHPAAYT005225	GO:0006521
GWHPAAYT005225	GO:0006725
GWHPAAYT005225	GO:0006807
GWHPAAYT005225	GO:0006996
GWHPAAYT005225	GO:0007005
GWHPAAYT005225	GO:0007275
GWHPAAYT005225	GO:0008150
GWHPAAYT005225	GO:0008152
GWHPAAYT005225	GO:0008380
GWHPAAYT005225	GO:0009791
GWHPAAYT005225	GO:0009845
GWHPAAYT005225	GO:0009889
GWHPAAYT005225	GO:0009894
GWHPAAYT005225	GO:0009987
GWHPAAYT005225	GO:0010228
GWHPAAYT005225	GO:0010467
GWHPAAYT005225	GO:0010556
GWHPAAYT005225	GO:0010565
GWHPAAYT005225	GO:0010675
GWHPAAYT005225	GO:0010896
GWHPAAYT005225	GO:0010962
GWHPAAYT005225	GO:0016043
GWHPAAYT005225	GO:0016070
GWHPAAYT005225	GO:0016071
GWHPAAYT005225	GO:0019216
GWHPAAYT005225	GO:0019222
GWHPAAYT005225	GO:0022414
GWHPAAYT005225	GO:0031323
GWHPAAYT005225	GO:0031326
GWHPAAYT005225	GO:0031329
GWHPAAYT005225	GO:0032501
GWHPAAYT005225	GO:0032502
GWHPAAYT005225	GO:0032881
GWHPAAYT005225	GO:0032885
GWHPAAYT005225	GO:0032950
GWHPAAYT005225	GO:0032951
GWHPAAYT005225	GO:0033238
GWHPAAYT005225	GO:0034641
GWHPAAYT005225	GO:0040007
GWHPAAYT005225	GO:0043170
GWHPAAYT005225	GO:0043226
GWHPAAYT005225	GO:0043227
GWHPAAYT005225	GO:0043229
GWHPAAYT005225	GO:0043231
GWHPAAYT005225	GO:0043255
GWHPAAYT005225	GO:0044237
GWHPAAYT005225	GO:0044238
GWHPAAYT005225	GO:0044424
GWHPAAYT005225	GO:0044444
GWHPAAYT005225	GO:0044464
GWHPAAYT005225	GO:0046483
GWHPAAYT005225	GO:0048608
GWHPAAYT005225	GO:0048731
GWHPAAYT005225	GO:0048856
GWHPAAYT005225	GO:0050789
GWHPAAYT005225	GO:0050794
GWHPAAYT005225	GO:0050994
GWHPAAYT005225	GO:0051171
GWHPAAYT005225	GO:0060255
GWHPAAYT005225	GO:0061458
GWHPAAYT005225	GO:0062012
GWHPAAYT005225	GO:0065007
GWHPAAYT005225	GO:0071704
GWHPAAYT005225	GO:0071840
GWHPAAYT005225	GO:0080090
GWHPAAYT005225	GO:0090207
GWHPAAYT005225	GO:0090304
GWHPAAYT005225	GO:0090351
GWHPAAYT005225	GO:0090615
GWHPAAYT005225	GO:0140053
GWHPAAYT005225	GO:1901360
GWHPAAYT005225	GO:2000112
GWHPAAYT005225	GO:2001006
GWHPAAYT005300	GO:0003674
GWHPAAYT005300	GO:0003824
GWHPAAYT005300	GO:0004175
GWHPAAYT005300	GO:0004252
GWHPAAYT005300	GO:0006508
GWHPAAYT005300	GO:0006807
GWHPAAYT005300	GO:0008150
GWHPAAYT005300	GO:0008152
GWHPAAYT005300	GO:0008233
GWHPAAYT005300	GO:0008236
GWHPAAYT005300	GO:0016787
GWHPAAYT005300	GO:0017171
GWHPAAYT005300	GO:0019538
GWHPAAYT005300	GO:0043170
GWHPAAYT005300	GO:0044238
GWHPAAYT005300	GO:0070011
GWHPAAYT005300	GO:0071704
GWHPAAYT005300	GO:0140096
GWHPAAYT005300	GO:1901564
GWHPAAYT005303	GO:0002376
GWHPAAYT005303	GO:0005575
GWHPAAYT005303	GO:0005576
GWHPAAYT005303	GO:0005618
GWHPAAYT005303	GO:0005622
GWHPAAYT005303	GO:0005623
GWHPAAYT005303	GO:0005634
GWHPAAYT005303	GO:0005737
GWHPAAYT005303	GO:0006950
GWHPAAYT005303	GO:0006952
GWHPAAYT005303	GO:0006955
GWHPAAYT005303	GO:0008150
GWHPAAYT005303	GO:0009507
GWHPAAYT005303	GO:0009534
GWHPAAYT005303	GO:0009536
GWHPAAYT005303	GO:0009579
GWHPAAYT005303	GO:0009605
GWHPAAYT005303	GO:0009607
GWHPAAYT005303	GO:0009627
GWHPAAYT005303	GO:0009814
GWHPAAYT005303	GO:0030312
GWHPAAYT005303	GO:0031976
GWHPAAYT005303	GO:0031984
GWHPAAYT005303	GO:0043207
GWHPAAYT005303	GO:0043226
GWHPAAYT005303	GO:0043227
GWHPAAYT005303	GO:0043229
GWHPAAYT005303	GO:0043231
GWHPAAYT005303	GO:0044422
GWHPAAYT005303	GO:0044424
GWHPAAYT005303	GO:0044434
GWHPAAYT005303	GO:0044435
GWHPAAYT005303	GO:0044444
GWHPAAYT005303	GO:0044446
GWHPAAYT005303	GO:0044464
GWHPAAYT005303	GO:0045087
GWHPAAYT005303	GO:0048046
GWHPAAYT005303	GO:0050896
GWHPAAYT005303	GO:0051704
GWHPAAYT005303	GO:0051707
GWHPAAYT005303	GO:0071944
GWHPAAYT005303	GO:0098542
GWHPAAYT005313	GO:0000003
GWHPAAYT005313	GO:0000902
GWHPAAYT005313	GO:0000904
GWHPAAYT005313	GO:0003006
GWHPAAYT005313	GO:0003674
GWHPAAYT005313	GO:0005198
GWHPAAYT005313	GO:0005199
GWHPAAYT005313	GO:0008150
GWHPAAYT005313	GO:0009653
GWHPAAYT005313	GO:0009826
GWHPAAYT005313	GO:0009856
GWHPAAYT005313	GO:0009860
GWHPAAYT005313	GO:0009932
GWHPAAYT005313	GO:0009987
GWHPAAYT005313	GO:0016043
GWHPAAYT005313	GO:0016049
GWHPAAYT005313	GO:0022414
GWHPAAYT005313	GO:0030154
GWHPAAYT005313	GO:0032501
GWHPAAYT005313	GO:0032502
GWHPAAYT005313	GO:0032989
GWHPAAYT005313	GO:0040007
GWHPAAYT005313	GO:0044706
GWHPAAYT005313	GO:0048468
GWHPAAYT005313	GO:0048588
GWHPAAYT005313	GO:0048589
GWHPAAYT005313	GO:0048856
GWHPAAYT005313	GO:0048868
GWHPAAYT005313	GO:0048869
GWHPAAYT005313	GO:0051704
GWHPAAYT005313	GO:0060560
GWHPAAYT005313	GO:0071840
GWHPAAYT005503	GO:0001558
GWHPAAYT005503	GO:0003674
GWHPAAYT005503	GO:0005102
GWHPAAYT005503	GO:0005179
GWHPAAYT005503	GO:0005488
GWHPAAYT005503	GO:0005515
GWHPAAYT005503	GO:0005575
GWHPAAYT005503	GO:0005576
GWHPAAYT005503	GO:0005623
GWHPAAYT005503	GO:0005911
GWHPAAYT005503	GO:0007154
GWHPAAYT005503	GO:0007165
GWHPAAYT005503	GO:0007267
GWHPAAYT005503	GO:0008150
GWHPAAYT005503	GO:0009506
GWHPAAYT005503	GO:0009966
GWHPAAYT005503	GO:0009987
GWHPAAYT005503	GO:0010469
GWHPAAYT005503	GO:0010646
GWHPAAYT005503	GO:0010769
GWHPAAYT005503	GO:0019722
GWHPAAYT005503	GO:0019932
GWHPAAYT005503	GO:0022603
GWHPAAYT005503	GO:0022604
GWHPAAYT005503	GO:0023051
GWHPAAYT005503	GO:0023052
GWHPAAYT005503	GO:0030054
GWHPAAYT005503	GO:0030545
GWHPAAYT005503	GO:0035556
GWHPAAYT005503	GO:0040008
GWHPAAYT005503	GO:0042995
GWHPAAYT005503	GO:0043900
GWHPAAYT005503	GO:0044464
GWHPAAYT005503	GO:0045595
GWHPAAYT005503	GO:0048018
GWHPAAYT005503	GO:0048046
GWHPAAYT005503	GO:0048583
GWHPAAYT005503	GO:0048638
GWHPAAYT005503	GO:0050789
GWHPAAYT005503	GO:0050793
GWHPAAYT005503	GO:0050794
GWHPAAYT005503	GO:0050896
GWHPAAYT005503	GO:0051128
GWHPAAYT005503	GO:0051239
GWHPAAYT005503	GO:0051510
GWHPAAYT005503	GO:0051716
GWHPAAYT005503	GO:0055044
GWHPAAYT005503	GO:0060284
GWHPAAYT005503	GO:0065007
GWHPAAYT005503	GO:0065009
GWHPAAYT005503	GO:0080092
GWHPAAYT005503	GO:0090406
GWHPAAYT005503	GO:0098772
GWHPAAYT005503	GO:0120025
GWHPAAYT005503	GO:2000241
GWHPAAYT005506	GO:0001101
GWHPAAYT005506	GO:0005575
GWHPAAYT005506	GO:0005618
GWHPAAYT005506	GO:0005623
GWHPAAYT005506	GO:0005886
GWHPAAYT005506	GO:0005911
GWHPAAYT005506	GO:0008150
GWHPAAYT005506	GO:0009505
GWHPAAYT005506	GO:0009506
GWHPAAYT005506	GO:0009719
GWHPAAYT005506	GO:0009725
GWHPAAYT005506	GO:0009753
GWHPAAYT005506	GO:0010033
GWHPAAYT005506	GO:0016020
GWHPAAYT005506	GO:0030054
GWHPAAYT005506	GO:0030312
GWHPAAYT005506	GO:0042221
GWHPAAYT005506	GO:0044464
GWHPAAYT005506	GO:0048580
GWHPAAYT005506	GO:0050789
GWHPAAYT005506	GO:0050793
GWHPAAYT005506	GO:0050896
GWHPAAYT005506	GO:0051239
GWHPAAYT005506	GO:0055044
GWHPAAYT005506	GO:0065007
GWHPAAYT005506	GO:0071944
GWHPAAYT005506	GO:0080050
GWHPAAYT005506	GO:1901700
GWHPAAYT005506	GO:2000026
GWHPAAYT005506	GO:2000033
GWHPAAYT005506	GO:2000034
GWHPAAYT005506	GO:2000241
GWHPAAYT005506	GO:2000280
GWHPAAYT005546	GO:0002009
GWHPAAYT005546	GO:0002165
GWHPAAYT005546	GO:0003002
GWHPAAYT005546	GO:0005575
GWHPAAYT005546	GO:0005622
GWHPAAYT005546	GO:0005623
GWHPAAYT005546	GO:0005634
GWHPAAYT005546	GO:0006355
GWHPAAYT005546	GO:0006357
GWHPAAYT005546	GO:0007154
GWHPAAYT005546	GO:0007165
GWHPAAYT005546	GO:0007166
GWHPAAYT005546	GO:0007219
GWHPAAYT005546	GO:0007275
GWHPAAYT005546	GO:0007389
GWHPAAYT005546	GO:0007444
GWHPAAYT005546	GO:0007447
GWHPAAYT005546	GO:0007450
GWHPAAYT005546	GO:0007472
GWHPAAYT005546	GO:0007476
GWHPAAYT005546	GO:0007552
GWHPAAYT005546	GO:0007560
GWHPAAYT005546	GO:0008150
GWHPAAYT005546	GO:0008587
GWHPAAYT005546	GO:0009653
GWHPAAYT005546	GO:0009791
GWHPAAYT005546	GO:0009886
GWHPAAYT005546	GO:0009887
GWHPAAYT005546	GO:0009888
GWHPAAYT005546	GO:0009889
GWHPAAYT005546	GO:0009891
GWHPAAYT005546	GO:0009893
GWHPAAYT005546	GO:0009953
GWHPAAYT005546	GO:0009987
GWHPAAYT005546	GO:0010468
GWHPAAYT005546	GO:0010556
GWHPAAYT005546	GO:0010557
GWHPAAYT005546	GO:0010604
GWHPAAYT005546	GO:0010628
GWHPAAYT005546	GO:0019219
GWHPAAYT005546	GO:0019222
GWHPAAYT005546	GO:0023052
GWHPAAYT005546	GO:0031323
GWHPAAYT005546	GO:0031325
GWHPAAYT005546	GO:0031326
GWHPAAYT005546	GO:0031328
GWHPAAYT005546	GO:0032501
GWHPAAYT005546	GO:0032502
GWHPAAYT005546	GO:0035107
GWHPAAYT005546	GO:0035114
GWHPAAYT005546	GO:0035120
GWHPAAYT005546	GO:0035220
GWHPAAYT005546	GO:0035222
GWHPAAYT005546	GO:0035239
GWHPAAYT005546	GO:0035295
GWHPAAYT005546	GO:0043226
GWHPAAYT005546	GO:0043227
GWHPAAYT005546	GO:0043229
GWHPAAYT005546	GO:0043231
GWHPAAYT005546	GO:0044424
GWHPAAYT005546	GO:0044464
GWHPAAYT005546	GO:0045893
GWHPAAYT005546	GO:0045935
GWHPAAYT005546	GO:0045944
GWHPAAYT005546	GO:0048190
GWHPAAYT005546	GO:0048513
GWHPAAYT005546	GO:0048518
GWHPAAYT005546	GO:0048522
GWHPAAYT005546	GO:0048563
GWHPAAYT005546	GO:0048569
GWHPAAYT005546	GO:0048707
GWHPAAYT005546	GO:0048729
GWHPAAYT005546	GO:0048731
GWHPAAYT005546	GO:0048736
GWHPAAYT005546	GO:0048737
GWHPAAYT005546	GO:0048856
GWHPAAYT005546	GO:0050789
GWHPAAYT005546	GO:0050794
GWHPAAYT005546	GO:0050896
GWHPAAYT005546	GO:0051171
GWHPAAYT005546	GO:0051173
GWHPAAYT005546	GO:0051252
GWHPAAYT005546	GO:0051254
GWHPAAYT005546	GO:0051716
GWHPAAYT005546	GO:0060255
GWHPAAYT005546	GO:0060429
GWHPAAYT005546	GO:0060562
GWHPAAYT005546	GO:0065007
GWHPAAYT005546	GO:0080090
GWHPAAYT005546	GO:1902680
GWHPAAYT005546	GO:1903506
GWHPAAYT005546	GO:1903508
GWHPAAYT005546	GO:2000112
GWHPAAYT005546	GO:2001141
GWHPAAYT005889	GO:0003674
GWHPAAYT005889	GO:0003824
GWHPAAYT005889	GO:0004175
GWHPAAYT005889	GO:0004252
GWHPAAYT005889	GO:0006508
GWHPAAYT005889	GO:0006807
GWHPAAYT005889	GO:0007275
GWHPAAYT005889	GO:0008150
GWHPAAYT005889	GO:0008152
GWHPAAYT005889	GO:0008233
GWHPAAYT005889	GO:0008236
GWHPAAYT005889	GO:0016787
GWHPAAYT005889	GO:0017171
GWHPAAYT005889	GO:0019538
GWHPAAYT005889	GO:0032501
GWHPAAYT005889	GO:0032502
GWHPAAYT005889	GO:0042335
GWHPAAYT005889	GO:0043170
GWHPAAYT005889	GO:0044238
GWHPAAYT005889	GO:0048856
GWHPAAYT005889	GO:0070011
GWHPAAYT005889	GO:0071704
GWHPAAYT005889	GO:0140096
GWHPAAYT005889	GO:1901564
GWHPAAYT005940	GO:0005575
GWHPAAYT005940	GO:0005576
GWHPAAYT005940	GO:0005622
GWHPAAYT005940	GO:0005623
GWHPAAYT005940	GO:0005737
GWHPAAYT005940	GO:0005773
GWHPAAYT005940	GO:0005886
GWHPAAYT005940	GO:0009507
GWHPAAYT005940	GO:0009536
GWHPAAYT005940	GO:0016020
GWHPAAYT005940	GO:0031224
GWHPAAYT005940	GO:0031225
GWHPAAYT005940	GO:0031226
GWHPAAYT005940	GO:0043226
GWHPAAYT005940	GO:0043227
GWHPAAYT005940	GO:0043229
GWHPAAYT005940	GO:0043231
GWHPAAYT005940	GO:0044424
GWHPAAYT005940	GO:0044425
GWHPAAYT005940	GO:0044444
GWHPAAYT005940	GO:0044459
GWHPAAYT005940	GO:0044464
GWHPAAYT005940	GO:0046658
GWHPAAYT005940	GO:0048046
GWHPAAYT005940	GO:0071944
GWHPAAYT006048	GO:0003674
GWHPAAYT006048	GO:0003824
GWHPAAYT006048	GO:0004175
GWHPAAYT006048	GO:0004252
GWHPAAYT006048	GO:0006508
GWHPAAYT006048	GO:0006807
GWHPAAYT006048	GO:0008150
GWHPAAYT006048	GO:0008152
GWHPAAYT006048	GO:0008233
GWHPAAYT006048	GO:0008236
GWHPAAYT006048	GO:0009888
GWHPAAYT006048	GO:0010073
GWHPAAYT006048	GO:0010074
GWHPAAYT006048	GO:0016787
GWHPAAYT006048	GO:0017171
GWHPAAYT006048	GO:0019538
GWHPAAYT006048	GO:0019827
GWHPAAYT006048	GO:0032501
GWHPAAYT006048	GO:0032502
GWHPAAYT006048	GO:0043170
GWHPAAYT006048	GO:0044238
GWHPAAYT006048	GO:0048507
GWHPAAYT006048	GO:0048856
GWHPAAYT006048	GO:0070011
GWHPAAYT006048	GO:0071704
GWHPAAYT006048	GO:0098727
GWHPAAYT006048	GO:0140096
GWHPAAYT006048	GO:1901564
GWHPAAYT006518	GO:0005575
GWHPAAYT006518	GO:0005618
GWHPAAYT006518	GO:0005623
GWHPAAYT006518	GO:0006949
GWHPAAYT006518	GO:0008150
GWHPAAYT006518	GO:0009653
GWHPAAYT006518	GO:0009987
GWHPAAYT006518	GO:0016020
GWHPAAYT006518	GO:0030312
GWHPAAYT006518	GO:0032502
GWHPAAYT006518	GO:0044464
GWHPAAYT006518	GO:0048646
GWHPAAYT006518	GO:0048856
GWHPAAYT006518	GO:0071944
GWHPAAYT006528	GO:0007275
GWHPAAYT006528	GO:0008150
GWHPAAYT006528	GO:0009653
GWHPAAYT006528	GO:0009791
GWHPAAYT006528	GO:0009888
GWHPAAYT006528	GO:0009987
GWHPAAYT006528	GO:0010016
GWHPAAYT006528	GO:0010052
GWHPAAYT006528	GO:0010103
GWHPAAYT006528	GO:0010374
GWHPAAYT006528	GO:0030154
GWHPAAYT006528	GO:0032501
GWHPAAYT006528	GO:0032502
GWHPAAYT006528	GO:0048367
GWHPAAYT006528	GO:0048731
GWHPAAYT006528	GO:0048856
GWHPAAYT006528	GO:0048869
GWHPAAYT006528	GO:0090558
GWHPAAYT006528	GO:0090626
GWHPAAYT006528	GO:0090627
GWHPAAYT006528	GO:0090698
GWHPAAYT006547	GO:0007275
GWHPAAYT006547	GO:0008150
GWHPAAYT006547	GO:0009653
GWHPAAYT006547	GO:0009791
GWHPAAYT006547	GO:0009888
GWHPAAYT006547	GO:0009987
GWHPAAYT006547	GO:0010016
GWHPAAYT006547	GO:0010052
GWHPAAYT006547	GO:0010103
GWHPAAYT006547	GO:0010374
GWHPAAYT006547	GO:0030154
GWHPAAYT006547	GO:0032501
GWHPAAYT006547	GO:0032502
GWHPAAYT006547	GO:0048367
GWHPAAYT006547	GO:0048731
GWHPAAYT006547	GO:0048856
GWHPAAYT006547	GO:0048869
GWHPAAYT006547	GO:0090558
GWHPAAYT006547	GO:0090626
GWHPAAYT006547	GO:0090627
GWHPAAYT006547	GO:0090698
GWHPAAYT006717	GO:0002376
GWHPAAYT006717	GO:0005575
GWHPAAYT006717	GO:0005623
GWHPAAYT006717	GO:0005886
GWHPAAYT006717	GO:0006950
GWHPAAYT006717	GO:0006952
GWHPAAYT006717	GO:0006955
GWHPAAYT006717	GO:0007154
GWHPAAYT006717	GO:0007165
GWHPAAYT006717	GO:0008150
GWHPAAYT006717	GO:0008219
GWHPAAYT006717	GO:0009626
GWHPAAYT006717	GO:0009987
GWHPAAYT006717	GO:0012501
GWHPAAYT006717	GO:0016020
GWHPAAYT006717	GO:0023052
GWHPAAYT006717	GO:0033554
GWHPAAYT006717	GO:0034050
GWHPAAYT006717	GO:0044464
GWHPAAYT006717	GO:0045087
GWHPAAYT006717	GO:0050789
GWHPAAYT006717	GO:0050794
GWHPAAYT006717	GO:0050896
GWHPAAYT006717	GO:0051716
GWHPAAYT006717	GO:0065007
GWHPAAYT006717	GO:0071944
GWHPAAYT006722	GO:0002376
GWHPAAYT006722	GO:0005575
GWHPAAYT006722	GO:0005623
GWHPAAYT006722	GO:0005886
GWHPAAYT006722	GO:0006950
GWHPAAYT006722	GO:0006952
GWHPAAYT006722	GO:0006955
GWHPAAYT006722	GO:0007154
GWHPAAYT006722	GO:0007165
GWHPAAYT006722	GO:0008150
GWHPAAYT006722	GO:0008219
GWHPAAYT006722	GO:0009626
GWHPAAYT006722	GO:0009987
GWHPAAYT006722	GO:0012501
GWHPAAYT006722	GO:0016020
GWHPAAYT006722	GO:0023052
GWHPAAYT006722	GO:0033554
GWHPAAYT006722	GO:0034050
GWHPAAYT006722	GO:0044464
GWHPAAYT006722	GO:0045087
GWHPAAYT006722	GO:0050789
GWHPAAYT006722	GO:0050794
GWHPAAYT006722	GO:0050896
GWHPAAYT006722	GO:0051716
GWHPAAYT006722	GO:0065007
GWHPAAYT006722	GO:0071944
GWHPAAYT006913	GO:0003674
GWHPAAYT006913	GO:0003824
GWHPAAYT006913	GO:0004497
GWHPAAYT006913	GO:0005575
GWHPAAYT006913	GO:0005622
GWHPAAYT006913	GO:0005623
GWHPAAYT006913	GO:0005737
GWHPAAYT006913	GO:0005783
GWHPAAYT006913	GO:0005794
GWHPAAYT006913	GO:0005911
GWHPAAYT006913	GO:0006629
GWHPAAYT006913	GO:0006720
GWHPAAYT006913	GO:0006721
GWHPAAYT006913	GO:0006722
GWHPAAYT006913	GO:0008150
GWHPAAYT006913	GO:0008152
GWHPAAYT006913	GO:0009058
GWHPAAYT006913	GO:0009506
GWHPAAYT006913	GO:0009507
GWHPAAYT006913	GO:0009536
GWHPAAYT006913	GO:0009987
GWHPAAYT006913	GO:0012505
GWHPAAYT006913	GO:0016020
GWHPAAYT006913	GO:0016491
GWHPAAYT006913	GO:0016705
GWHPAAYT006913	GO:0016709
GWHPAAYT006913	GO:0019748
GWHPAAYT006913	GO:0030054
GWHPAAYT006913	GO:0043226
GWHPAAYT006913	GO:0043227
GWHPAAYT006913	GO:0043229
GWHPAAYT006913	GO:0043231
GWHPAAYT006913	GO:0044237
GWHPAAYT006913	GO:0044238
GWHPAAYT006913	GO:0044255
GWHPAAYT006913	GO:0044424
GWHPAAYT006913	GO:0044444
GWHPAAYT006913	GO:0044464
GWHPAAYT006913	GO:0044550
GWHPAAYT006913	GO:0055044
GWHPAAYT006913	GO:0055114
GWHPAAYT006913	GO:0071704
GWHPAAYT006914	GO:0003674
GWHPAAYT006914	GO:0003824
GWHPAAYT006914	GO:0004497
GWHPAAYT006914	GO:0005575
GWHPAAYT006914	GO:0005622
GWHPAAYT006914	GO:0005623
GWHPAAYT006914	GO:0005737
GWHPAAYT006914	GO:0005783
GWHPAAYT006914	GO:0005794
GWHPAAYT006914	GO:0005911
GWHPAAYT006914	GO:0006629
GWHPAAYT006914	GO:0006720
GWHPAAYT006914	GO:0006721
GWHPAAYT006914	GO:0006722
GWHPAAYT006914	GO:0008150
GWHPAAYT006914	GO:0008152
GWHPAAYT006914	GO:0009058
GWHPAAYT006914	GO:0009506
GWHPAAYT006914	GO:0009507
GWHPAAYT006914	GO:0009536
GWHPAAYT006914	GO:0009987
GWHPAAYT006914	GO:0012505
GWHPAAYT006914	GO:0016020
GWHPAAYT006914	GO:0016491
GWHPAAYT006914	GO:0016705
GWHPAAYT006914	GO:0016709
GWHPAAYT006914	GO:0019748
GWHPAAYT006914	GO:0030054
GWHPAAYT006914	GO:0043226
GWHPAAYT006914	GO:0043227
GWHPAAYT006914	GO:0043229
GWHPAAYT006914	GO:0043231
GWHPAAYT006914	GO:0044237
GWHPAAYT006914	GO:0044238
GWHPAAYT006914	GO:0044255
GWHPAAYT006914	GO:0044424
GWHPAAYT006914	GO:0044444
GWHPAAYT006914	GO:0044464
GWHPAAYT006914	GO:0044550
GWHPAAYT006914	GO:0055044
GWHPAAYT006914	GO:0055114
GWHPAAYT006914	GO:0071704
GWHPAAYT006915	GO:0003674
GWHPAAYT006915	GO:0003824
GWHPAAYT006915	GO:0004497
GWHPAAYT006915	GO:0005575
GWHPAAYT006915	GO:0005622
GWHPAAYT006915	GO:0005623
GWHPAAYT006915	GO:0005737
GWHPAAYT006915	GO:0005783
GWHPAAYT006915	GO:0005794
GWHPAAYT006915	GO:0005911
GWHPAAYT006915	GO:0006629
GWHPAAYT006915	GO:0006720
GWHPAAYT006915	GO:0006721
GWHPAAYT006915	GO:0006722
GWHPAAYT006915	GO:0008150
GWHPAAYT006915	GO:0008152
GWHPAAYT006915	GO:0009058
GWHPAAYT006915	GO:0009506
GWHPAAYT006915	GO:0009507
GWHPAAYT006915	GO:0009536
GWHPAAYT006915	GO:0009987
GWHPAAYT006915	GO:0012505
GWHPAAYT006915	GO:0016020
GWHPAAYT006915	GO:0016491
GWHPAAYT006915	GO:0016705
GWHPAAYT006915	GO:0016709
GWHPAAYT006915	GO:0019748
GWHPAAYT006915	GO:0030054
GWHPAAYT006915	GO:0043226
GWHPAAYT006915	GO:0043227
GWHPAAYT006915	GO:0043229
GWHPAAYT006915	GO:0043231
GWHPAAYT006915	GO:0044237
GWHPAAYT006915	GO:0044238
GWHPAAYT006915	GO:0044255
GWHPAAYT006915	GO:0044424
GWHPAAYT006915	GO:0044444
GWHPAAYT006915	GO:0044464
GWHPAAYT006915	GO:0044550
GWHPAAYT006915	GO:0055044
GWHPAAYT006915	GO:0055114
GWHPAAYT006915	GO:0071704
GWHPAAYT006969	GO:0003674
GWHPAAYT006969	GO:0003824
GWHPAAYT006969	GO:0004497
GWHPAAYT006969	GO:0005575
GWHPAAYT006969	GO:0005622
GWHPAAYT006969	GO:0005623
GWHPAAYT006969	GO:0005737
GWHPAAYT006969	GO:0005783
GWHPAAYT006969	GO:0005794
GWHPAAYT006969	GO:0005911
GWHPAAYT006969	GO:0006629
GWHPAAYT006969	GO:0006720
GWHPAAYT006969	GO:0006721
GWHPAAYT006969	GO:0006722
[truncated: 21,054 more rows]

## Sheet: annotations.KEGG_Pa
Gene ID	KEGG pathway
GWHPAAYT001682	ko00140
GWHPAAYT001682	ko00232
GWHPAAYT001682	ko00380
GWHPAAYT001682	ko00460
GWHPAAYT001682	ko00500
GWHPAAYT001682	ko00591
GWHPAAYT001682	ko00830
GWHPAAYT001682	ko00940
GWHPAAYT001682	ko00980
GWHPAAYT001682	ko00982
GWHPAAYT001682	ko01100
GWHPAAYT001682	ko01110
GWHPAAYT001682	ko05204
GWHPAAYT001682	map00140
GWHPAAYT001682	map00232
GWHPAAYT001682	map00380
GWHPAAYT001682	map00460
GWHPAAYT001682	map00500
GWHPAAYT001682	map00591
GWHPAAYT001682	map00830
GWHPAAYT001682	map00940
GWHPAAYT001682	map00980
GWHPAAYT001682	map00982
GWHPAAYT001682	map01100
GWHPAAYT001682	map01110
GWHPAAYT001682	map05204
GWHPAAYT001961	ko00140
GWHPAAYT001961	ko00380
GWHPAAYT001961	ko00830
GWHPAAYT001961	ko00980
GWHPAAYT001961	ko01100
GWHPAAYT001961	ko04913
GWHPAAYT001961	ko04917
GWHPAAYT001961	ko04927
GWHPAAYT001961	ko04934
GWHPAAYT001961	ko05204
GWHPAAYT001961	map00140
GWHPAAYT001961	map00380
GWHPAAYT001961	map00830
GWHPAAYT001961	map00980
GWHPAAYT001961	map01100
GWHPAAYT001961	map04913
GWHPAAYT001961	map04917
GWHPAAYT001961	map04927
GWHPAAYT001961	map04934
GWHPAAYT001961	map05204
GWHPAAYT001962	ko00140
GWHPAAYT001962	ko00380
GWHPAAYT001962	ko00830
GWHPAAYT001962	ko00980
GWHPAAYT001962	ko01100
GWHPAAYT001962	ko04913
GWHPAAYT001962	ko04917
GWHPAAYT001962	ko04927
GWHPAAYT001962	ko04934
GWHPAAYT001962	ko05204
GWHPAAYT001962	map00140
GWHPAAYT001962	map00380
GWHPAAYT001962	map00830
GWHPAAYT001962	map00980
GWHPAAYT001962	map01100
GWHPAAYT001962	map04913
GWHPAAYT001962	map04917
GWHPAAYT001962	map04927
GWHPAAYT001962	map04934
GWHPAAYT001962	map05204
GWHPAAYT001963	ko00140
GWHPAAYT001963	ko00380
GWHPAAYT001963	ko00830
GWHPAAYT001963	ko00980
GWHPAAYT001963	ko01100
GWHPAAYT001963	ko04913
GWHPAAYT001963	ko04917
GWHPAAYT001963	ko04927
GWHPAAYT001963	ko04934
GWHPAAYT001963	ko05204
GWHPAAYT001963	map00140
GWHPAAYT001963	map00380
GWHPAAYT001963	map00830
GWHPAAYT001963	map00980
GWHPAAYT001963	map01100
GWHPAAYT001963	map04913
GWHPAAYT001963	map04917
GWHPAAYT001963	map04927
GWHPAAYT001963	map04934
GWHPAAYT001963	map05204
GWHPAAYT001964	ko00140
GWHPAAYT001964	ko00380
GWHPAAYT001964	ko00830
GWHPAAYT001964	ko00980
GWHPAAYT001964	ko01100
GWHPAAYT001964	ko04913
GWHPAAYT001964	ko04917
GWHPAAYT001964	ko04927
GWHPAAYT001964	ko04934
GWHPAAYT001964	ko05204
GWHPAAYT001964	map00140
GWHPAAYT001964	map00380
GWHPAAYT001964	map00830
GWHPAAYT001964	map00980
GWHPAAYT001964	map01100
GWHPAAYT001964	map04913
GWHPAAYT001964	map04917
GWHPAAYT001964	map04927
GWHPAAYT001964	map04934
GWHPAAYT001964	map05204
GWHPAAYT001965	ko00140
GWHPAAYT001965	ko00380
GWHPAAYT001965	ko00830
GWHPAAYT001965	ko00980
GWHPAAYT001965	ko01100
GWHPAAYT001965	ko04913
GWHPAAYT001965	ko04917
GWHPAAYT001965	ko04927
GWHPAAYT001965	ko04934
GWHPAAYT001965	ko05204
GWHPAAYT001965	map00140
GWHPAAYT001965	map00380
GWHPAAYT001965	map00830
GWHPAAYT001965	map00980
GWHPAAYT001965	map01100
GWHPAAYT001965	map04913
GWHPAAYT001965	map04917
GWHPAAYT001965	map04927
GWHPAAYT001965	map04934
GWHPAAYT001965	map05204
GWHPAAYT002711	ko04016
GWHPAAYT002711	map04016
GWHPAAYT002740	ko04626
GWHPAAYT002740	map04626
GWHPAAYT002962	ko00940
GWHPAAYT002962	ko01100
GWHPAAYT002962	ko01110
GWHPAAYT002962	map00940
GWHPAAYT002962	map01100
GWHPAAYT002962	map01110
GWHPAAYT003789	ko00330
GWHPAAYT003789	ko00360
GWHPAAYT003789	ko00380
GWHPAAYT003789	ko00627
GWHPAAYT003789	ko00643
GWHPAAYT003789	ko01120
GWHPAAYT003789	map00330
GWHPAAYT003789	map00360
GWHPAAYT003789	map00380
GWHPAAYT003789	map00627
GWHPAAYT003789	map00643
GWHPAAYT003789	map01120
GWHPAAYT003925	ko04016
GWHPAAYT003925	ko04075
GWHPAAYT003925	ko04626
GWHPAAYT003925	map04016
GWHPAAYT003925	map04075
GWHPAAYT003925	map04626
GWHPAAYT003926	ko04016
GWHPAAYT003926	ko04075
GWHPAAYT003926	ko04626
GWHPAAYT003926	map04016
GWHPAAYT003926	map04075
GWHPAAYT003926	map04626
GWHPAAYT004265	ko00904
GWHPAAYT004265	map00904
GWHPAAYT004266	ko00904
GWHPAAYT004266	map00904
GWHPAAYT005394	ko04140
GWHPAAYT005394	ko04142
GWHPAAYT005394	ko04145
GWHPAAYT005394	ko04210
GWHPAAYT005394	ko04612
GWHPAAYT005394	ko05205
GWHPAAYT005394	ko05323
GWHPAAYT005394	ko05418
GWHPAAYT005394	map04140
GWHPAAYT005394	map04142
GWHPAAYT005394	map04145
GWHPAAYT005394	map04210
GWHPAAYT005394	map04612
GWHPAAYT005394	map05205
GWHPAAYT005394	map05323
GWHPAAYT005394	map05418
GWHPAAYT005395	ko04140
GWHPAAYT005395	ko04142
GWHPAAYT005395	ko04145
GWHPAAYT005395	ko04210
GWHPAAYT005395	ko04612
GWHPAAYT005395	ko05205
GWHPAAYT005395	ko05323
GWHPAAYT005395	ko05418
GWHPAAYT005395	map04140
GWHPAAYT005395	map04142
GWHPAAYT005395	map04145
GWHPAAYT005395	map04210
GWHPAAYT005395	map04612
GWHPAAYT005395	map05205
GWHPAAYT005395	map05323
GWHPAAYT005395	map05418
GWHPAAYT005397	ko04140
GWHPAAYT005397	ko04142
GWHPAAYT005397	ko04145
GWHPAAYT005397	ko04210
GWHPAAYT005397	ko04612
GWHPAAYT005397	ko05205
GWHPAAYT005397	ko05323
GWHPAAYT005397	ko05418
GWHPAAYT005397	map04140
GWHPAAYT005397	map04142
GWHPAAYT005397	map04145
GWHPAAYT005397	map04210
GWHPAAYT005397	map04612
GWHPAAYT005397	map05205
GWHPAAYT005397	map05323
GWHPAAYT005397	map05418
GWHPAAYT005400	ko04140
GWHPAAYT005400	ko04142
GWHPAAYT005400	ko04145
GWHPAAYT005400	ko04210
GWHPAAYT005400	ko04612
GWHPAAYT005400	ko05205
GWHPAAYT005400	ko05323
GWHPAAYT005400	ko05418
GWHPAAYT005400	map04140
GWHPAAYT005400	map04142
GWHPAAYT005400	map04145
GWHPAAYT005400	map04210
GWHPAAYT005400	map04612
GWHPAAYT005400	map05205
GWHPAAYT005400	map05323
GWHPAAYT005400	map05418
GWHPAAYT005705	ko04140
GWHPAAYT005705	ko04142
GWHPAAYT005705	ko04145
GWHPAAYT005705	ko04210
GWHPAAYT005705	ko04612
GWHPAAYT005705	ko05205
GWHPAAYT005705	ko05323
GWHPAAYT005705	ko05418
GWHPAAYT005705	map04140
GWHPAAYT005705	map04142
GWHPAAYT005705	map04145
GWHPAAYT005705	map04210
GWHPAAYT005705	map04612
GWHPAAYT005705	map05205
GWHPAAYT005705	map05323
GWHPAAYT005705	map05418
GWHPAAYT006585	ko00460
GWHPAAYT006585	ko00966
GWHPAAYT006585	ko01110
GWHPAAYT006585	ko01210
GWHPAAYT006585	map00460
GWHPAAYT006585	map00966
GWHPAAYT006585	map01110
GWHPAAYT006585	map01210
GWHPAAYT006599	ko00460
GWHPAAYT006599	ko00966
GWHPAAYT006599	ko01110
GWHPAAYT006599	ko01210
GWHPAAYT006599	map00460
GWHPAAYT006599	map00966
GWHPAAYT006599	map01110
GWHPAAYT006599	map01210
GWHPAAYT006680	ko04010
GWHPAAYT006680	ko04064
GWHPAAYT006680	ko04620
GWHPAAYT006680	ko04621
GWHPAAYT006680	ko04624
GWHPAAYT006680	ko04722
GWHPAAYT006680	ko05133
GWHPAAYT006680	ko05140
GWHPAAYT006680	ko05142
GWHPAAYT006680	ko05145
GWHPAAYT006680	ko05152
GWHPAAYT006680	ko05162
GWHPAAYT006680	ko05164
GWHPAAYT006680	map04010
GWHPAAYT006680	map04064
GWHPAAYT006680	map04620
GWHPAAYT006680	map04621
GWHPAAYT006680	map04624
GWHPAAYT006680	map04722
GWHPAAYT006680	map05133
GWHPAAYT006680	map05140
GWHPAAYT006680	map05142
GWHPAAYT006680	map05145
GWHPAAYT006680	map05152
GWHPAAYT006680	map05162
GWHPAAYT006680	map05164
GWHPAAYT006717	ko04014
GWHPAAYT006717	map04014
GWHPAAYT006722	ko04014
GWHPAAYT006722	map04014
GWHPAAYT006791	ko04014
GWHPAAYT006791	map04014
GWHPAAYT006793	ko04014
GWHPAAYT006793	map04014
GWHPAAYT006796	ko04014
GWHPAAYT006796	map04014
GWHPAAYT006801	ko04014
GWHPAAYT006801	map04014
GWHPAAYT006913	ko00140
GWHPAAYT006913	ko00380
GWHPAAYT006913	ko00590
GWHPAAYT006913	ko00591
GWHPAAYT006913	ko00830
GWHPAAYT006913	ko00980
GWHPAAYT006913	ko01100
GWHPAAYT006913	ko04212
GWHPAAYT006913	ko04726
GWHPAAYT006913	ko04750
GWHPAAYT006913	ko04913
GWHPAAYT006913	ko04917
GWHPAAYT006913	ko04927
GWHPAAYT006913	ko04934
GWHPAAYT006913	ko05204
GWHPAAYT006913	map00140
GWHPAAYT006913	map00380
GWHPAAYT006913	map00590
GWHPAAYT006913	map00591
GWHPAAYT006913	map00830
GWHPAAYT006913	map00980
GWHPAAYT006913	map01100
GWHPAAYT006913	map04212
GWHPAAYT006913	map04726
GWHPAAYT006913	map04750
GWHPAAYT006913	map04913
GWHPAAYT006913	map04917
GWHPAAYT006913	map04927
GWHPAAYT006913	map04934
GWHPAAYT006913	map05204
GWHPAAYT006914	ko00140
GWHPAAYT006914	ko00380
GWHPAAYT006914	ko00590
GWHPAAYT006914	ko00591
GWHPAAYT006914	ko00830
GWHPAAYT006914	ko00980
GWHPAAYT006914	ko01100
GWHPAAYT006914	ko04212
GWHPAAYT006914	ko04726
GWHPAAYT006914	ko04750
GWHPAAYT006914	ko04913
GWHPAAYT006914	ko04917
GWHPAAYT006914	ko04927
GWHPAAYT006914	ko04934
GWHPAAYT006914	ko05204
GWHPAAYT006914	map00140
GWHPAAYT006914	map00380
GWHPAAYT006914	map00590
GWHPAAYT006914	map00591
GWHPAAYT006914	map00830
GWHPAAYT006914	map00980
GWHPAAYT006914	map01100
GWHPAAYT006914	map04212
GWHPAAYT006914	map04726
GWHPAAYT006914	map04750
GWHPAAYT006914	map04913
GWHPAAYT006914	map04917
GWHPAAYT006914	map04927
GWHPAAYT006914	map04934
GWHPAAYT006914	map05204
GWHPAAYT006915	ko00140
GWHPAAYT006915	ko00380
GWHPAAYT006915	ko00590
GWHPAAYT006915	ko00591
GWHPAAYT006915	ko00830
GWHPAAYT006915	ko00980
GWHPAAYT006915	ko01100
GWHPAAYT006915	ko04212
GWHPAAYT006915	ko04726
GWHPAAYT006915	ko04750
GWHPAAYT006915	ko04913
GWHPAAYT006915	ko04917
GWHPAAYT006915	ko04927
GWHPAAYT006915	ko04934
GWHPAAYT006915	ko05204
GWHPAAYT006915	map00140
GWHPAAYT006915	map00380
GWHPAAYT006915	map00590
GWHPAAYT006915	map00591
GWHPAAYT006915	map00830
GWHPAAYT006915	map00980
GWHPAAYT006915	map01100
GWHPAAYT006915	map04212
GWHPAAYT006915	map04726
GWHPAAYT006915	map04750
GWHPAAYT006915	map04913
GWHPAAYT006915	map04917
GWHPAAYT006915	map04927
GWHPAAYT006915	map04934
GWHPAAYT006915	map05204
GWHPAAYT006969	ko00140
GWHPAAYT006969	ko00380
GWHPAAYT006969	ko00590
GWHPAAYT006969	ko00591
GWHPAAYT006969	ko00830
GWHPAAYT006969	ko00980
GWHPAAYT006969	ko01100
GWHPAAYT006969	ko04212
GWHPAAYT006969	ko04726
GWHPAAYT006969	ko04750
GWHPAAYT006969	ko04913
GWHPAAYT006969	ko04917
GWHPAAYT006969	ko04927
GWHPAAYT006969	ko04934
GWHPAAYT006969	ko05204
GWHPAAYT006969	map00140
GWHPAAYT006969	map00380
GWHPAAYT006969	map00590
GWHPAAYT006969	map00591
GWHPAAYT006969	map00830
GWHPAAYT006969	map00980
GWHPAAYT006969	map01100
GWHPAAYT006969	map04212
GWHPAAYT006969	map04726
GWHPAAYT006969	map04750
GWHPAAYT006969	map04913
GWHPAAYT006969	map04917
GWHPAAYT006969	map04927
GWHPAAYT006969	map04934
GWHPAAYT006969	map05204
GWHPAAYT006970	ko00140
GWHPAAYT006970	ko00380
GWHPAAYT006970	ko00590
GWHPAAYT006970	ko00591
GWHPAAYT006970	ko00830
GWHPAAYT006970	ko00980
GWHPAAYT006970	ko01100
GWHPAAYT006970	ko04212
GWHPAAYT006970	ko04726
GWHPAAYT006970	ko04750
GWHPAAYT006970	ko04913
GWHPAAYT006970	ko04917
GWHPAAYT006970	ko04927
GWHPAAYT006970	ko04934
GWHPAAYT006970	ko05204
GWHPAAYT006970	map00140
GWHPAAYT006970	map00380
GWHPAAYT006970	map00590
GWHPAAYT006970	map00591
GWHPAAYT006970	map00830
GWHPAAYT006970	map00980
GWHPAAYT006970	map01100
GWHPAAYT006970	map04212
GWHPAAYT006970	map04726
GWHPAAYT006970	map04750
GWHPAAYT006970	map04913
GWHPAAYT006970	map04917
GWHPAAYT006970	map04927
GWHPAAYT006970	map04934
GWHPAAYT006970	map05204
GWHPAAYT006971	ko00140
GWHPAAYT006971	ko00380
GWHPAAYT006971	ko00590
GWHPAAYT006971	ko00591
GWHPAAYT006971	ko00830
GWHPAAYT006971	ko00980
GWHPAAYT006971	ko01100
GWHPAAYT006971	ko04212
GWHPAAYT006971	ko04726
GWHPAAYT006971	ko04750
GWHPAAYT006971	ko04913
GWHPAAYT006971	ko04917
GWHPAAYT006971	ko04927
GWHPAAYT006971	ko04934
GWHPAAYT006971	ko05204
GWHPAAYT006971	map00140
GWHPAAYT006971	map00380
GWHPAAYT006971	map00590
GWHPAAYT006971	map00591
GWHPAAYT006971	map00830
GWHPAAYT006971	map00980
GWHPAAYT006971	map01100
GWHPAAYT006971	map04212
GWHPAAYT006971	map04726
GWHPAAYT006971	map04750
GWHPAAYT006971	map04913
GWHPAAYT006971	map04917
GWHPAAYT006971	map04927
GWHPAAYT006971	map04934
GWHPAAYT006971	map05204
GWHPAAYT006973	ko00140
GWHPAAYT006973	ko00380
GWHPAAYT006973	ko00590
GWHPAAYT006973	ko00591
GWHPAAYT006973	ko00830
GWHPAAYT006973	ko00980
GWHPAAYT006973	ko01100
GWHPAAYT006973	ko04212
GWHPAAYT006973	ko04726
GWHPAAYT006973	ko04750
GWHPAAYT006973	ko04913
GWHPAAYT006973	ko04917
GWHPAAYT006973	ko04927
GWHPAAYT006973	ko04934
GWHPAAYT006973	ko05204
GWHPAAYT006973	map00140
GWHPAAYT006973	map00380
GWHPAAYT006973	map00590
GWHPAAYT006973	map00591
GWHPAAYT006973	map00830
GWHPAAYT006973	map00980
GWHPAAYT006973	map01100
GWHPAAYT006973	map04212
GWHPAAYT006973	map04726
GWHPAAYT006973	map04750
GWHPAAYT006973	map04913
GWHPAAYT006973	map04917
GWHPAAYT006973	map04927
GWHPAAYT006973	map04934
GWHPAAYT006973	map05204
GWHPAAYT006976	ko00140
GWHPAAYT006976	ko00380
GWHPAAYT006976	ko00590
GWHPAAYT006976	ko00591
GWHPAAYT006976	ko00830
GWHPAAYT006976	ko00980
GWHPAAYT006976	ko01100
GWHPAAYT006976	ko04212
GWHPAAYT006976	ko04726
GWHPAAYT006976	ko04750
GWHPAAYT006976	ko04913
GWHPAAYT006976	ko04917
GWHPAAYT006976	ko04927
GWHPAAYT006976	ko04934
GWHPAAYT006976	ko05204
GWHPAAYT006976	map00140
GWHPAAYT006976	map00380
GWHPAAYT006976	map00590
GWHPAAYT006976	map00591
GWHPAAYT006976	map00830
GWHPAAYT006976	map00980
GWHPAAYT006976	map01100
GWHPAAYT006976	map04212
GWHPAAYT006976	map04726
GWHPAAYT006976	map04750
GWHPAAYT006976	map04913
GWHPAAYT006976	map04917
GWHPAAYT006976	map04927
GWHPAAYT006976	map04934
GWHPAAYT006976	map05204
GWHPAAYT007229	ko00140
GWHPAAYT007229	ko00380
GWHPAAYT007229	ko00830
GWHPAAYT007229	ko00943
GWHPAAYT007229	ko00980
GWHPAAYT007229	ko01100
GWHPAAYT007229	ko01110
GWHPAAYT007229	ko04913
GWHPAAYT007229	ko04917
GWHPAAYT007229	ko04927
GWHPAAYT007229	ko04934
GWHPAAYT007229	ko05204
GWHPAAYT007229	map00140
GWHPAAYT007229	map00380
GWHPAAYT007229	map00830
GWHPAAYT007229	map00943
GWHPAAYT007229	map00980
GWHPAAYT007229	map01100
GWHPAAYT007229	map01110
GWHPAAYT007229	map04913
GWHPAAYT007229	map04917
GWHPAAYT007229	map04927
GWHPAAYT007229	map04934
GWHPAAYT007229	map05204
GWHPAAYT008559	ko00140
GWHPAAYT008559	ko01100
GWHPAAYT008559	ko04913
GWHPAAYT008559	ko04917
GWHPAAYT008559	ko04927
GWHPAAYT008559	ko04934
GWHPAAYT008559	map00140
GWHPAAYT008559	map01100
GWHPAAYT008559	map04913
GWHPAAYT008559	map04917
GWHPAAYT008559	map04927
GWHPAAYT008559	map04934
GWHPAAYT008563	ko00140
GWHPAAYT008563	ko01100
GWHPAAYT008563	ko04913
GWHPAAYT008563	ko04917
GWHPAAYT008563	ko04927
GWHPAAYT008563	ko04934
GWHPAAYT008563	map00140
GWHPAAYT008563	map01100
GWHPAAYT008563	map04913
GWHPAAYT008563	map04917
GWHPAAYT008563	map04927
GWHPAAYT008563	map04934
GWHPAAYT008820	ko00450
GWHPAAYT008820	ko01100
GWHPAAYT008820	map00450
GWHPAAYT008820	map01100
GWHPAAYT009114	ko00908
GWHPAAYT009114	ko01100
GWHPAAYT009114	ko01110
GWHPAAYT009114	ko04726
GWHPAAYT009114	map00908
GWHPAAYT009114	map01100
GWHPAAYT009114	map01110
GWHPAAYT009114	map04726
GWHPAAYT009382	ko03010
GWHPAAYT009382	map03010
GWHPAAYT009407	ko00010
GWHPAAYT009407	ko00030
GWHPAAYT009407	ko00051
GWHPAAYT009407	ko00680
GWHPAAYT009407	ko00710
GWHPAAYT009407	ko01100
GWHPAAYT009407	ko01110
GWHPAAYT009407	ko01120
GWHPAAYT009407	ko01130
GWHPAAYT009407	ko01200
GWHPAAYT009407	ko01230
GWHPAAYT009407	map00010
GWHPAAYT009407	map00030
GWHPAAYT009407	map00051
GWHPAAYT009407	map00680
GWHPAAYT009407	map00710
GWHPAAYT009407	map01100
GWHPAAYT009407	map01110
GWHPAAYT009407	map01120
GWHPAAYT009407	map01130
GWHPAAYT009407	map01200
GWHPAAYT009407	map01230
GWHPAAYT009427	ko00908
GWHPAAYT009427	ko01100
GWHPAAYT009427	ko01110
GWHPAAYT009427	ko04726
GWHPAAYT009427	map00908
GWHPAAYT009427	map01100
GWHPAAYT009427	map01110
GWHPAAYT009427	map04726
GWHPAAYT009428	ko00908
GWHPAAYT009428	ko01100
GWHPAAYT009428	ko01110
GWHPAAYT009428	ko04726
GWHPAAYT009428	map00908
GWHPAAYT009428	map01100
GWHPAAYT009428	map01110
GWHPAAYT009428	map04726
GWHPAAYT009429	ko00908
GWHPAAYT009429	ko01100
GWHPAAYT009429	ko01110
GWHPAAYT009429	ko04726
GWHPAAYT009429	map00908
GWHPAAYT009429	map01100
GWHPAAYT009429	map01110
GWHPAAYT009429	map04726
GWHPAAYT009430	ko00908
GWHPAAYT009430	ko01100
GWHPAAYT009430	ko01110
GWHPAAYT009430	ko04726
GWHPAAYT009430	map00908
GWHPAAYT009430	map01100
GWHPAAYT009430	map01110
GWHPAAYT009430	map04726
GWHPAAYT009431	ko00908
GWHPAAYT009431	ko01100
GWHPAAYT009431	ko01110
GWHPAAYT009431	ko04726
GWHPAAYT009431	map00908
GWHPAAYT009431	map01100
GWHPAAYT009431	map01110
GWHPAAYT009431	map04726
GWHPAAYT009925	ko04140
GWHPAAYT009925	ko04142
GWHPAAYT009925	ko04145
GWHPAAYT009925	ko04210
GWHPAAYT009925	ko04380
GWHPAAYT009925	ko04612
GWHPAAYT009925	ko04620
GWHPAAYT009925	ko04621
GWHPAAYT009925	ko04924
GWHPAAYT009925	ko05205
GWHPAAYT009925	ko05323
GWHPAAYT009925	ko05418
GWHPAAYT009925	map04140
GWHPAAYT009925	map04142
GWHPAAYT009925	map04145
GWHPAAYT009925	map04210
GWHPAAYT009925	map04380
GWHPAAYT009925	map04612
GWHPAAYT009925	map04620
GWHPAAYT009925	map04621
GWHPAAYT009925	map04924
GWHPAAYT009925	map05205
GWHPAAYT009925	map05323
GWHPAAYT009925	map05418
GWHPAAYT011388	ko04141
GWHPAAYT011388	ko05164
GWHPAAYT011388	map04141
GWHPAAYT011388	map05164
GWHPAAYT011487	ko04016
GWHPAAYT011487	ko04075
GWHPAAYT011487	ko04626
GWHPAAYT011487	map04016
GWHPAAYT011487	map04075
GWHPAAYT011487	map04626
GWHPAAYT011498	ko04016
GWHPAAYT011498	ko04075
GWHPAAYT011498	ko04626
GWHPAAYT011498	map04016
GWHPAAYT011498	map04075
GWHPAAYT011498	map04626
GWHPAAYT012212	ko04140
GWHPAAYT012212	ko04142
GWHPAAYT012212	ko04145
GWHPAAYT012212	ko04210
GWHPAAYT012212	ko04612
GWHPAAYT012212	ko05205
GWHPAAYT012212	ko05323
GWHPAAYT012212	ko05418
GWHPAAYT012212	map04140
GWHPAAYT012212	map04142
GWHPAAYT012212	map04145
GWHPAAYT012212	map04210
GWHPAAYT012212	map04612
GWHPAAYT012212	map05205
GWHPAAYT012212	map05323
GWHPAAYT012212	map05418
GWHPAAYT012213	ko04140
GWHPAAYT012213	ko04142
GWHPAAYT012213	ko04145
GWHPAAYT012213	ko04210
GWHPAAYT012213	ko04612
GWHPAAYT012213	ko05205
GWHPAAYT012213	ko05323
GWHPAAYT012213	ko05418
GWHPAAYT012213	map04140
GWHPAAYT012213	map04142
GWHPAAYT012213	map04145
GWHPAAYT012213	map04210
GWHPAAYT012213	map04612
GWHPAAYT012213	map05205
GWHPAAYT012213	map05323
GWHPAAYT012213	map05418
GWHPAAYT012465	ko04970
GWHPAAYT012465	map04970
GWHPAAYT012466	ko04970
GWHPAAYT012466	map04970
GWHPAAYT012468	ko04970
GWHPAAYT012468	map04970
GWHPAAYT012503	ko04075
GWHPAAYT012503	map04075
GWHPAAYT012623	ko04970
GWHPAAYT012623	map04970
GWHPAAYT012624	ko04970
GWHPAAYT012624	map04970
GWHPAAYT013248	ko00905
GWHPAAYT013248	map00905
GWHPAAYT013275	ko00905
GWHPAAYT013275	map00905
GWHPAAYT013499	ko00905
GWHPAAYT013499	map00905
GWHPAAYT013500	ko00905
GWHPAAYT013500	map00905
GWHPAAYT013507	ko00905
GWHPAAYT013507	map00905
GWHPAAYT013512	ko00905
GWHPAAYT013512	map00905
GWHPAAYT013514	ko00905
GWHPAAYT013514	map00905
GWHPAAYT013515	ko00905
GWHPAAYT013515	map00905
GWHPAAYT013517	ko00905
GWHPAAYT013517	map00905
GWHPAAYT013518	ko00905
GWHPAAYT013518	map00905
GWHPAAYT013727	ko04010
GWHPAAYT013727	ko04064
GWHPAAYT013727	ko04620
GWHPAAYT013727	ko04621
GWHPAAYT013727	ko04624
GWHPAAYT013727	ko04722
GWHPAAYT013727	ko05133
GWHPAAYT013727	ko05140
GWHPAAYT013727	ko05142
GWHPAAYT013727	ko05145
GWHPAAYT013727	ko05152
GWHPAAYT013727	ko05162
GWHPAAYT013727	ko05164
GWHPAAYT013727	map04010
GWHPAAYT013727	map04064
GWHPAAYT013727	map04620
GWHPAAYT013727	map04621
GWHPAAYT013727	map04624
GWHPAAYT013727	map04722
GWHPAAYT013727	map05133
GWHPAAYT013727	map05140
GWHPAAYT013727	map05142
GWHPAAYT013727	map05145
GWHPAAYT013727	map05152
GWHPAAYT013727	map05162
GWHPAAYT013727	map05164
GWHPAAYT013940	ko00073
GWHPAAYT013940	ko04144
GWHPAAYT013940	ko04217
GWHPAAYT013940	map00073
GWHPAAYT013940	map04144
GWHPAAYT013940	map04217
GWHPAAYT014073	ko00140
GWHPAAYT014073	ko00232
GWHPAAYT014073	ko00380
GWHPAAYT014073	ko00591
GWHPAAYT014073	ko00830
GWHPAAYT014073	ko00980
GWHPAAYT014073	ko00982
GWHPAAYT014073	ko01100
GWHPAAYT014073	ko01110
GWHPAAYT014073	ko05204
GWHPAAYT014073	map00140
GWHPAAYT014073	map00232
GWHPAAYT014073	map00380
GWHPAAYT014073	map00591
GWHPAAYT014073	map00830
GWHPAAYT014073	map00980
GWHPAAYT014073	map00982
GWHPAAYT014073	map01100
GWHPAAYT014073	map01110
GWHPAAYT014073	map05204
GWHPAAYT014076	ko00140
GWHPAAYT014076	ko00380
GWHPAAYT014076	ko00590
GWHPAAYT014076	ko00591
GWHPAAYT014076	ko00830
GWHPAAYT014076	ko00980
GWHPAAYT014076	ko01100
GWHPAAYT014076	ko04212
GWHPAAYT014076	ko04726
GWHPAAYT014076	ko04750
GWHPAAYT014076	ko04913
GWHPAAYT014076	ko04917
GWHPAAYT014076	ko04927
GWHPAAYT014076	ko04934
GWHPAAYT014076	ko05204
GWHPAAYT014076	map00140
GWHPAAYT014076	map00380
GWHPAAYT014076	map00590
GWHPAAYT014076	map00591
GWHPAAYT014076	map00830
GWHPAAYT014076	map00980
GWHPAAYT014076	map01100
GWHPAAYT014076	map04212
GWHPAAYT014076	map04726
GWHPAAYT014076	map04750
GWHPAAYT014076	map04913
GWHPAAYT014076	map04917
GWHPAAYT014076	map04927
GWHPAAYT014076	map04934
GWHPAAYT014076	map05204
GWHPAAYT014194	ko00100
GWHPAAYT014194	ko01100
GWHPAAYT014194	ko01110
GWHPAAYT014194	ko01130
GWHPAAYT014194	map00100
GWHPAAYT014194	map01100
GWHPAAYT014194	map01110
GWHPAAYT014194	map01130
GWHPAAYT016056	ko04970
GWHPAAYT016056	map04970
GWHPAAYT016173	ko04970
GWHPAAYT016173	map04970
GWHPAAYT017131	ko00940
GWHPAAYT017131	ko00941
GWHPAAYT017131	ko00945
GWHPAAYT017131	ko01100
GWHPAAYT017131	ko01110
GWHPAAYT017131	map00940
GWHPAAYT017131	map00941
GWHPAAYT017131	map00945
GWHPAAYT017131	map01100
GWHPAAYT017131	map01110
GWHPAAYT017134	ko00940
GWHPAAYT017134	ko00941
GWHPAAYT017134	ko00945
GWHPAAYT017134	ko01100
GWHPAAYT017134	ko01110
GWHPAAYT017134	map00940
GWHPAAYT017134	map00941
GWHPAAYT017134	map00945
GWHPAAYT017134	map01100
GWHPAAYT017134	map01110
GWHPAAYT017207	ko00140
GWHPAAYT017207	ko00380
GWHPAAYT017207	ko00830
GWHPAAYT017207	ko00943
GWHPAAYT017207	ko00980
GWHPAAYT017207	ko01100
GWHPAAYT017207	ko04913
GWHPAAYT017207	ko04917
GWHPAAYT017207	ko04927
GWHPAAYT017207	ko04934
GWHPAAYT017207	ko05204
GWHPAAYT017207	map00140
GWHPAAYT017207	map00380
GWHPAAYT017207	map00830
GWHPAAYT017207	map00943
GWHPAAYT017207	map00980
GWHPAAYT017207	map01100
GWHPAAYT017207	map04913
GWHPAAYT017207	map04917
GWHPAAYT017207	map04927
GWHPAAYT017207	map04934
GWHPAAYT017207	map05204
GWHPAAYT018548	ko00140
GWHPAAYT018548	ko00380
GWHPAAYT018548	ko00590
GWHPAAYT018548	ko00591
GWHPAAYT018548	ko00830
GWHPAAYT018548	ko00980
GWHPAAYT018548	ko01100
GWHPAAYT018548	ko04212
GWHPAAYT018548	ko04726
GWHPAAYT018548	ko04750
GWHPAAYT018548	ko04913
GWHPAAYT018548	ko04917
GWHPAAYT018548	ko04927
GWHPAAYT018548	ko04934
GWHPAAYT018548	ko05204
GWHPAAYT018548	map00140
GWHPAAYT018548	map00380
GWHPAAYT018548	map00590
GWHPAAYT018548	map00591
GWHPAAYT018548	map00830
GWHPAAYT018548	map00980
GWHPAAYT018548	map01100
GWHPAAYT018548	map04212
GWHPAAYT018548	map04726
GWHPAAYT018548	map04750
GWHPAAYT018548	map04913
GWHPAAYT018548	map04917
GWHPAAYT018548	map04927
GWHPAAYT018548	map04934
GWHPAAYT018548	map05204
GWHPAAYT018551	ko00140
GWHPAAYT018551	ko00380
GWHPAAYT018551	ko00830
GWHPAAYT018551	ko00980
GWHPAAYT018551	ko01100
GWHPAAYT018551	ko04913
GWHPAAYT018551	ko05204
GWHPAAYT018551	map00140
GWHPAAYT018551	map00380
GWHPAAYT018551	map00830
GWHPAAYT018551	map00980
GWHPAAYT018551	map01100
GWHPAAYT018551	map04913
GWHPAAYT018551	map05204
GWHPAAYT018610	ko00140
GWHPAAYT018610	ko00380
GWHPAAYT018610	ko00590
GWHPAAYT018610	ko00591
GWHPAAYT018610	ko00830
GWHPAAYT018610	ko00980
GWHPAAYT018610	ko01100
GWHPAAYT018610	ko04212
GWHPAAYT018610	ko04726
GWHPAAYT018610	ko04750
GWHPAAYT018610	ko04913
GWHPAAYT018610	ko04917
GWHPAAYT018610	ko04927
GWHPAAYT018610	ko04934
GWHPAAYT018610	ko05204
GWHPAAYT018610	map00140
GWHPAAYT018610	map00380
GWHPAAYT018610	map00590
GWHPAAYT018610	map00591
GWHPAAYT018610	map00830
GWHPAAYT018610	map00980
GWHPAAYT018610	map01100
GWHPAAYT018610	map04212
GWHPAAYT018610	map04726
GWHPAAYT018610	map04750
GWHPAAYT018610	map04913
GWHPAAYT018610	map04917
GWHPAAYT018610	map04927
GWHPAAYT018610	map04934
GWHPAAYT018610	map05204
GWHPAAYT018614	ko00140
GWHPAAYT018614	ko00380
GWHPAAYT018614	ko00590
GWHPAAYT018614	ko00591
GWHPAAYT018614	ko00830
GWHPAAYT018614	ko00980
GWHPAAYT018614	ko01100
GWHPAAYT018614	ko04212
GWHPAAYT018614	ko04726
GWHPAAYT018614	ko04750
GWHPAAYT018614	ko04913
GWHPAAYT018614	ko04917
GWHPAAYT018614	ko04927
GWHPAAYT018614	ko04934
GWHPAAYT018614	ko05204
GWHPAAYT018614	map00140
GWHPAAYT018614	map00380
GWHPAAYT018614	map00590
GWHPAAYT018614	map00591
GWHPAAYT018614	map00830
GWHPAAYT018614	map00980
GWHPAAYT018614	map01100
GWHPAAYT018614	map04212
GWHPAAYT018614	map04726
GWHPAAYT018614	map04750
GWHPAAYT018614	map04913
GWHPAAYT018614	map04917
GWHPAAYT018614	map04927
GWHPAAYT018614	map04934
GWHPAAYT018614	map05204
GWHPAAYT018623	ko00140
GWHPAAYT018623	ko00380
GWHPAAYT018623	ko00460
GWHPAAYT018623	ko00590
GWHPAAYT018623	ko00591
GWHPAAYT018623	ko00830
GWHPAAYT018623	ko00980
GWHPAAYT018623	ko01100
GWHPAAYT018623	ko01110
GWHPAAYT018623	ko04212
GWHPAAYT018623	ko04726
GWHPAAYT018623	ko04750
GWHPAAYT018623	ko04913
GWHPAAYT018623	ko04917
GWHPAAYT018623	ko04927
GWHPAAYT018623	ko04934
GWHPAAYT018623	ko05204
GWHPAAYT018623	map00140
GWHPAAYT018623	map00380
GWHPAAYT018623	map00460
GWHPAAYT018623	map00590
GWHPAAYT018623	map00591
GWHPAAYT018623	map00830
GWHPAAYT018623	map00980
GWHPAAYT018623	map01100
GWHPAAYT018623	map01110
GWHPAAYT018623	map04212
GWHPAAYT018623	map04726
GWHPAAYT018623	map04750
GWHPAAYT018623	map04913
GWHPAAYT018623	map04917
GWHPAAYT018623	map04927
GWHPAAYT018623	map04934
GWHPAAYT018623	map05204
GWHPAAYT018907	ko00940
GWHPAAYT018907	ko00941
GWHPAAYT018907	ko00945
GWHPAAYT018907	ko01100
GWHPAAYT018907	ko01110
GWHPAAYT018907	map00940
GWHPAAYT018907	map00941
GWHPAAYT018907	map00945
GWHPAAYT018907	map01100
GWHPAAYT018907	map01110
GWHPAAYT019021	ko00941
GWHPAAYT019021	ko00944
GWHPAAYT019021	ko01100
GWHPAAYT019021	ko01110
GWHPAAYT019021	map00941
GWHPAAYT019021	map00944
GWHPAAYT019021	map01100
GWHPAAYT019021	map01110
GWHPAAYT019789	ko00140
GWHPAAYT019789	ko01100
GWHPAAYT019789	ko04913
GWHPAAYT019789	ko04917
GWHPAAYT019789	ko04927
GWHPAAYT019789	ko04934
GWHPAAYT019789	map00140
GWHPAAYT019789	map01100
GWHPAAYT019789	map04913
GWHPAAYT019789	map04917
GWHPAAYT019789	map04927
GWHPAAYT019789	map04934
GWHPAAYT019790	ko00140
GWHPAAYT019790	ko01100
GWHPAAYT019790	ko04913
GWHPAAYT019790	ko04917
GWHPAAYT019790	ko04927
GWHPAAYT019790	ko04934
GWHPAAYT019790	map00140
GWHPAAYT019790	map01100
GWHPAAYT019790	map04913
GWHPAAYT019790	map04917
GWHPAAYT019790	map04927
GWHPAAYT019790	map04934
GWHPAAYT019794	ko00140
GWHPAAYT019794	ko01100
GWHPAAYT019794	ko04913
GWHPAAYT019794	ko04917
GWHPAAYT019794	ko04927
GWHPAAYT019794	ko04934
GWHPAAYT019794	map00140
GWHPAAYT019794	map01100
GWHPAAYT019794	map04913
GWHPAAYT019794	map04917
GWHPAAYT019794	map04927
GWHPAAYT019794	map04934
GWHPAAYT019796	ko00140
GWHPAAYT019796	ko01100
GWHPAAYT019796	ko04913
GWHPAAYT019796	ko04917
GWHPAAYT019796	ko04927
GWHPAAYT019796	ko04934
GWHPAAYT019796	map00140
GWHPAAYT019796	map01100
GWHPAAYT019796	map04913
GWHPAAYT019796	map04917
GWHPAAYT019796	map04927
GWHPAAYT019796	map04934
GWHPAAYT019800	ko00140
GWHPAAYT019800	ko01100
GWHPAAYT019800	ko04913
GWHPAAYT019800	ko04917
GWHPAAYT019800	ko04927
GWHPAAYT019800	ko04934
GWHPAAYT019800	map00140
GWHPAAYT019800	map01100
GWHPAAYT019800	map04913
GWHPAAYT019800	map04917
GWHPAAYT019800	map04927
GWHPAAYT019800	map04934
GWHPAAYT019914	ko00908
GWHPAAYT019914	ko01100
GWHPAAYT019914	ko01110
GWHPAAYT019914	ko04726
GWHPAAYT019914	map00908
GWHPAAYT019914	map01100
GWHPAAYT019914	map01110
GWHPAAYT019914	map04726
GWHPAAYT019915	ko00908
GWHPAAYT019915	ko01100
GWHPAAYT019915	ko01110
GWHPAAYT019915	ko04726
GWHPAAYT019915	map00908
GWHPAAYT019915	map01100
GWHPAAYT019915	map01110
GWHPAAYT019915	map04726
GWHPAAYT020161	ko00140
GWHPAAYT020161	ko00905
GWHPAAYT020161	ko00943
GWHPAAYT020161	ko01100
GWHPAAYT020161	ko01110
GWHPAAYT020161	ko04913
GWHPAAYT020161	ko04917
GWHPAAYT020161	ko04927
GWHPAAYT020161	ko04934
GWHPAAYT020161	map00140
GWHPAAYT020161	map00905
GWHPAAYT020161	map00943
GWHPAAYT020161	map01100
GWHPAAYT020161	map01110
GWHPAAYT020161	map04913
GWHPAAYT020161	map04917
GWHPAAYT020161	map04927
GWHPAAYT020161	map04934
GWHPAAYT020163	ko00140
GWHPAAYT020163	ko00232
GWHPAAYT020163	ko00380
GWHPAAYT020163	ko00590
GWHPAAYT020163	ko00591
GWHPAAYT020163	ko00830
GWHPAAYT020163	ko00905
GWHPAAYT020163	ko00943
GWHPAAYT020163	ko00980
GWHPAAYT020163	ko00982
GWHPAAYT020163	ko01100
GWHPAAYT020163	ko01110
GWHPAAYT020163	ko04212
GWHPAAYT020163	ko04726
GWHPAAYT020163	ko04750
GWHPAAYT020163	ko04913
GWHPAAYT020163	ko04917
GWHPAAYT020163	ko04927
GWHPAAYT020163	ko04934
GWHPAAYT020163	ko05204
GWHPAAYT020163	map00140
GWHPAAYT020163	map00232
GWHPAAYT020163	map00380
GWHPAAYT020163	map00590
GWHPAAYT020163	map00591
GWHPAAYT020163	map00830
GWHPAAYT020163	map00905
GWHPAAYT020163	map00943
GWHPAAYT020163	map00980
GWHPAAYT020163	map00982
GWHPAAYT020163	map01100
GWHPAAYT020163	map01110
GWHPAAYT020163	map04212
GWHPAAYT020163	map04726
GWHPAAYT020163	map04750
GWHPAAYT020163	map04913
GWHPAAYT020163	map04917
GWHPAAYT020163	map04927
GWHPAAYT020163	map04934
GWHPAAYT020163	map05204
GWHPAAYT021497	ko04142
GWHPAAYT021497	ko04210
GWHPAAYT021497	map04142
GWHPAAYT021497	map04210
GWHPAAYT021501	ko00905
GWHPAAYT021501	ko01100
GWHPAAYT021501	ko01110
GWHPAAYT021501	map00905
GWHPAAYT021501	map01100
GWHPAAYT021501	map01110
GWHPAAYT021660	ko00520
GWHPAAYT021660	ko01100
GWHPAAYT021660	ko04016
GWHPAAYT021660	map00520
GWHPAAYT021660	map01100
GWHPAAYT021660	map04016
GWHPAAYT021800	ko00940
GWHPAAYT021800	ko01100
GWHPAAYT021800	ko01110
GWHPAAYT021800	map00940
GWHPAAYT021800	map01100
GWHPAAYT021800	map01110
GWHPAAYT021859	ko00830
GWHPAAYT021859	ko01100
GWHPAAYT021859	map00830
GWHPAAYT021859	map01100
GWHPAAYT021933	ko00905
GWHPAAYT021933	ko01100
GWHPAAYT021933	ko01110
GWHPAAYT021933	map00905
GWHPAAYT021933	map01100
GWHPAAYT021933	map01110
GWHPAAYT022178	ko04140
GWHPAAYT022178	ko04142
GWHPAAYT022178	ko04145
GWHPAAYT022178	ko04210
GWHPAAYT022178	ko04612
GWHPAAYT022178	ko05205
GWHPAAYT022178	ko05323
GWHPAAYT022178	ko05418
GWHPAAYT022178	map04140
GWHPAAYT022178	map04142
GWHPAAYT022178	map04145
GWHPAAYT022178	map04210
GWHPAAYT022178	map04612
GWHPAAYT022178	map05205
GWHPAAYT022178	map05323
GWHPAAYT022178	map05418
GWHPAAYT022204	ko00140
GWHPAAYT022204	ko00380
GWHPAAYT022204	ko00590
GWHPAAYT022204	ko00591
GWHPAAYT022204	ko00830
GWHPAAYT022204	ko00905
GWHPAAYT022204	ko00943
GWHPAAYT022204	ko00980
GWHPAAYT022204	ko01100
GWHPAAYT022204	ko01110
GWHPAAYT022204	ko04212
GWHPAAYT022204	ko04726
GWHPAAYT022204	ko04750
GWHPAAYT022204	ko04913
GWHPAAYT022204	ko04917
GWHPAAYT022204	ko04927
GWHPAAYT022204	ko04934
GWHPAAYT022204	ko05204
GWHPAAYT022204	map00140
GWHPAAYT022204	map00380
GWHPAAYT022204	map00590
GWHPAAYT022204	map00591
GWHPAAYT022204	map00830
GWHPAAYT022204	map00905
GWHPAAYT022204	map00943
GWHPAAYT022204	map00980
GWHPAAYT022204	map01100
GWHPAAYT022204	map01110
GWHPAAYT022204	map04212
GWHPAAYT022204	map04726
GWHPAAYT022204	map04750
GWHPAAYT022204	map04913
GWHPAAYT022204	map04917
GWHPAAYT022204	map04927
GWHPAAYT022204	map04934
GWHPAAYT022204	map05204
GWHPAAYT022205	ko00140
GWHPAAYT022205	ko00380
GWHPAAYT022205	ko00590
GWHPAAYT022205	ko00591
GWHPAAYT022205	ko00830
GWHPAAYT022205	ko00905
GWHPAAYT022205	ko00943
GWHPAAYT022205	ko00980
GWHPAAYT022205	ko01100
GWHPAAYT022205	ko01110
GWHPAAYT022205	ko04212
GWHPAAYT022205	ko04726
GWHPAAYT022205	ko04750
GWHPAAYT022205	ko04913
GWHPAAYT022205	ko04917
GWHPAAYT022205	ko04927
GWHPAAYT022205	ko04934
GWHPAAYT022205	ko05204
GWHPAAYT022205	map00140
GWHPAAYT022205	map00380
GWHPAAYT022205	map00590
GWHPAAYT022205	map00591
GWHPAAYT022205	map00830
GWHPAAYT022205	map00905
GWHPAAYT022205	map00943
GWHPAAYT022205	map00980
GWHPAAYT022205	map01100
GWHPAAYT022205	map01110
GWHPAAYT022205	map04212
GWHPAAYT022205	map04726
GWHPAAYT022205	map04750
GWHPAAYT022205	map04913
GWHPAAYT022205	map04917
GWHPAAYT022205	map04927
GWHPAAYT022205	map04934
GWHPAAYT022205	map05204
GWHPAAYT022231	ko00140
GWHPAAYT022231	ko00380
GWHPAAYT022231	ko00590
GWHPAAYT022231	ko00591
GWHPAAYT022231	ko00830
GWHPAAYT022231	ko00905
GWHPAAYT022231	ko00943
GWHPAAYT022231	ko00980
GWHPAAYT022231	ko01100
GWHPAAYT022231	ko01110
GWHPAAYT022231	ko04212
GWHPAAYT022231	ko04726
GWHPAAYT022231	ko04750
GWHPAAYT022231	ko04913
GWHPAAYT022231	ko04917
GWHPAAYT022231	ko04927
GWHPAAYT022231	ko04934
GWHPAAYT022231	ko05204
GWHPAAYT022231	map00140
GWHPAAYT022231	map00380
GWHPAAYT022231	map00590
GWHPAAYT022231	map00591
GWHPAAYT022231	map00830
GWHPAAYT022231	map00905
GWHPAAYT022231	map00943
GWHPAAYT022231	map00980
GWHPAAYT022231	map01100
GWHPAAYT022231	map01110
GWHPAAYT022231	map04212
GWHPAAYT022231	map04726
GWHPAAYT022231	map04750
GWHPAAYT022231	map04913
GWHPAAYT022231	map04917
GWHPAAYT022231	map04927
GWHPAAYT022231	map04934
GWHPAAYT022231	map05204
GWHPAAYT022400	ko04016
GWHPAAYT022400	ko04075
GWHPAAYT022400	ko04626
GWHPAAYT022400	map04016
GWHPAAYT022400	map04075
GWHPAAYT022400	map04626
GWHPAAYT023253	ko04062
GWHPAAYT023253	ko04144
GWHPAAYT023253	ko04520
GWHPAAYT023253	ko04530
GWHPAAYT023253	ko04666
GWHPAAYT023253	ko04810
GWHPAAYT023253	ko05100
GWHPAAYT023253	ko05130
GWHPAAYT023253	ko05131
GWHPAAYT023253	ko05132
GWHPAAYT023253	ko05231
GWHPAAYT023253	map04062
GWHPAAYT023253	map04144
GWHPAAYT023253	map04520
GWHPAAYT023253	map04530
GWHPAAYT023253	map04666
GWHPAAYT023253	map04810
GWHPAAYT023253	map05100
GWHPAAYT023253	map05130
GWHPAAYT023253	map05131
GWHPAAYT023253	map05132
GWHPAAYT023253	map05231
GWHPAAYT023675	ko00140
GWHPAAYT023675	ko00380
GWHPAAYT023675	ko00830
GWHPAAYT023675	ko00980
GWHPAAYT023675	ko00981
GWHPAAYT023675	ko01100
GWHPAAYT023675	ko04913
GWHPAAYT023675	ko04917
GWHPAAYT023675	ko04927
GWHPAAYT023675	ko04934
GWHPAAYT023675	ko05204
GWHPAAYT023675	map00140
GWHPAAYT023675	map00380
GWHPAAYT023675	map00830
GWHPAAYT023675	map00980
GWHPAAYT023675	map00981
GWHPAAYT023675	map01100
GWHPAAYT023675	map04913
GWHPAAYT023675	map04917
GWHPAAYT023675	map04927
GWHPAAYT023675	map04934
GWHPAAYT023675	map05204
GWHPAAYT024304	ko00940
GWHPAAYT024304	ko00941
GWHPAAYT024304	ko00945
GWHPAAYT024304	ko01100
GWHPAAYT024304	ko01110
GWHPAAYT024304	map00940
GWHPAAYT024304	map00941
GWHPAAYT024304	map00945
GWHPAAYT024304	map01100
GWHPAAYT024304	map01110
GWHPAAYT024307	ko00940
GWHPAAYT024307	ko00941
GWHPAAYT024307	ko00945
GWHPAAYT024307	ko01100
GWHPAAYT024307	ko01110
GWHPAAYT024307	map00940
GWHPAAYT024307	map00941
GWHPAAYT024307	map00945
GWHPAAYT024307	map01100
GWHPAAYT024307	map01110
GWHPAAYT024309	ko00940
GWHPAAYT024309	ko00941
GWHPAAYT024309	ko00945
GWHPAAYT024309	ko01100
GWHPAAYT024309	ko01110
GWHPAAYT024309	map00940
GWHPAAYT024309	map00941
GWHPAAYT024309	map00945
GWHPAAYT024309	map01100
GWHPAAYT024309	map01110
GWHPAAYT024733	ko00905
GWHPAAYT024733	map00905
GWHPAAYT024947	ko00905
GWHPAAYT024947	map00905
GWHPAAYT025522	ko00140
GWHPAAYT025522	ko00232
GWHPAAYT025522	ko00380
GWHPAAYT025522	ko00591
GWHPAAYT025522	ko00830
GWHPAAYT025522	ko00980
GWHPAAYT025522	ko00982
GWHPAAYT025522	ko01100
GWHPAAYT025522	ko01110
GWHPAAYT025522	ko05204
GWHPAAYT025522	map00140
GWHPAAYT025522	map00232
GWHPAAYT025522	map00380
GWHPAAYT025522	map00591
GWHPAAYT025522	map00830
GWHPAAYT025522	map00980
GWHPAAYT025522	map00982
GWHPAAYT025522	map01100
GWHPAAYT025522	map01110
GWHPAAYT025522	map05204
GWHPAAYT025647	ko00100
GWHPAAYT025647	ko01100
GWHPAAYT025647	ko01110
GWHPAAYT025647	ko01130
GWHPAAYT025647	map00100
GWHPAAYT025647	map01100
GWHPAAYT025647	map01110
GWHPAAYT025647	map01130
GWHPAAYT027164	ko00904
GWHPAAYT027164	ko01100
GWHPAAYT027164	ko01110
GWHPAAYT027164	map00904
GWHPAAYT027164	map01100
GWHPAAYT027164	map01110
GWHPAAYT027907	ko00140
GWHPAAYT027907	ko00380
GWHPAAYT027907	ko00590
GWHPAAYT027907	ko00591
GWHPAAYT027907	ko00830
GWHPAAYT027907	ko00980
GWHPAAYT027907	ko01100
GWHPAAYT027907	ko04212
GWHPAAYT027907	ko04726
GWHPAAYT027907	ko04750
GWHPAAYT027907	ko04913
GWHPAAYT027907	ko05204
GWHPAAYT027907	map00140
GWHPAAYT027907	map00380
GWHPAAYT027907	map00590
GWHPAAYT027907	map00591
GWHPAAYT027907	map00830
GWHPAAYT027907	map00980
GWHPAAYT027907	map01100
GWHPAAYT027907	map04212
GWHPAAYT027907	map04726
GWHPAAYT027907	map04750
GWHPAAYT027907	map04913
GWHPAAYT027907	map05204
GWHPAAYT028601	ko00908
GWHPAAYT028601	ko01100
GWHPAAYT028601	ko01110
GWHPAAYT028601	map00908
GWHPAAYT028601	map01100
GWHPAAYT028601	map01110
GWHPAAYT028637	ko04010
GWHPAAYT028637	ko04064
GWHPAAYT028637	ko04620
GWHPAAYT028637	ko04621
GWHPAAYT028637	ko04624
GWHPAAYT028637	ko04722
GWHPAAYT028637	ko05133
GWHPAAYT028637	ko05140
GWHPAAYT028637	ko05142
GWHPAAYT028637	ko05145
GWHPAAYT028637	ko05152
GWHPAAYT028637	ko05162
GWHPAAYT028637	ko05164
GWHPAAYT028637	map04010
GWHPAAYT028637	map04064
GWHPAAYT028637	map04620
GWHPAAYT028637	map04621
GWHPAAYT028637	map04624
GWHPAAYT028637	map04722
GWHPAAYT028637	map05133
GWHPAAYT028637	map05140
GWHPAAYT028637	map05142
GWHPAAYT028637	map05145
GWHPAAYT028637	map05152
GWHPAAYT028637	map05162
GWHPAAYT028637	map05164
GWHPAAYT028992	ko00230
GWHPAAYT028992	ko00240
GWHPAAYT028992	ko01100
GWHPAAYT028992	ko03020
GWHPAAYT028992	ko04623
GWHPAAYT028992	ko05169
GWHPAAYT028992	map00230
GWHPAAYT028992	map00240
GWHPAAYT028992	map01100
GWHPAAYT028992	map03020
GWHPAAYT028992	map04623
GWHPAAYT028992	map05169
GWHPAAYT029022	ko00905
GWHPAAYT029022	ko01100
GWHPAAYT029022	ko01110
GWHPAAYT029022	map00905
GWHPAAYT029022	map01100
GWHPAAYT029022	map01110
GWHPAAYT029025	ko00905
GWHPAAYT029025	ko01100
GWHPAAYT029025	ko01110
GWHPAAYT029025	map00905
GWHPAAYT029025	map01100
GWHPAAYT029025	map01110
GWHPAAYT029136	ko04141
GWHPAAYT029136	map04141
GWHPAAYT029287	ko00230
GWHPAAYT029287	ko00240
GWHPAAYT029287	ko01100
GWHPAAYT029287	ko03020
GWHPAAYT029287	ko05016
GWHPAAYT029287	ko05168
GWHPAAYT029287	ko05169
GWHPAAYT029287	map00230
GWHPAAYT029287	map00240
GWHPAAYT029287	map01100
GWHPAAYT029287	map03020
GWHPAAYT029287	map05016
GWHPAAYT029287	map05168
GWHPAAYT029287	map05169
GWHPAAYT029445	ko00040
GWHPAAYT029445	ko01100
GWHPAAYT029445	map00040
GWHPAAYT029445	map01100
GWHPAAYT029520	ko00905
GWHPAAYT029520	ko01100
GWHPAAYT029520	ko01110
GWHPAAYT029520	map00905
GWHPAAYT029520	map01100
GWHPAAYT029520	map01110
GWHPAAYT029570	ko00010
GWHPAAYT029570	ko00030
GWHPAAYT029570	ko00051
GWHPAAYT029570	ko00680
GWHPAAYT029570	ko00710
GWHPAAYT029570	ko01100
GWHPAAYT029570	ko01110
GWHPAAYT029570	ko01120
GWHPAAYT029570	ko01130
GWHPAAYT029570	ko01200
GWHPAAYT029570	ko01230
GWHPAAYT029570	map00010
GWHPAAYT029570	map00030
GWHPAAYT029570	map00051
GWHPAAYT029570	map00680
GWHPAAYT029570	map00710
GWHPAAYT029570	map01100
GWHPAAYT029570	map01110
GWHPAAYT029570	map01120
GWHPAAYT029570	map01130
GWHPAAYT029570	map01200
GWHPAAYT029570	map01230
GWHPAAYT029657	ko04062
GWHPAAYT029657	ko04144
GWHPAAYT029657	ko04520
GWHPAAYT029657	ko04530
GWHPAAYT029657	ko04666
GWHPAAYT029657	ko04810
GWHPAAYT029657	ko05100
GWHPAAYT029657	ko05130
GWHPAAYT029657	ko05131
GWHPAAYT029657	ko05132
GWHPAAYT029657	ko05231
GWHPAAYT029657	map04062
GWHPAAYT029657	map04144
GWHPAAYT029657	map04520
GWHPAAYT029657	map04530
GWHPAAYT029657	map04666
GWHPAAYT029657	map04810
GWHPAAYT029657	map05100
GWHPAAYT029657	map05130
GWHPAAYT029657	map05131
GWHPAAYT029657	map05132
GWHPAAYT029657	map05231
GWHPAAYT030764	ko00562
GWHPAAYT030764	ko01100
GWHPAAYT030764	ko04070
GWHPAAYT030764	map00562
GWHPAAYT030764	map01100
GWHPAAYT030764	map04070
GWHPAAYT030767	ko00140
GWHPAAYT030767	ko00380
GWHPAAYT030767	ko00590
GWHPAAYT030767	ko00591
GWHPAAYT030767	ko00830
GWHPAAYT030767	ko00980
GWHPAAYT030767	ko01100
GWHPAAYT030767	ko04212
GWHPAAYT030767	ko04726
GWHPAAYT030767	ko04750
GWHPAAYT030767	ko04913
GWHPAAYT030767	ko04917
GWHPAAYT030767	ko04927
GWHPAAYT030767	ko04934
GWHPAAYT030767	ko05204
GWHPAAYT030767	map00140
GWHPAAYT030767	map00380
GWHPAAYT030767	map00590
GWHPAAYT030767	map00591
GWHPAAYT030767	map00830
GWHPAAYT030767	map00980
GWHPAAYT030767	map01100
GWHPAAYT030767	map04212
GWHPAAYT030767	map04726
GWHPAAYT030767	map04750
GWHPAAYT030767	map04913
GWHPAAYT030767	map04917
GWHPAAYT030767	map04927
GWHPAAYT030767	map04934
GWHPAAYT030767	map05204
GWHPAAYT031784	ko00908
GWHPAAYT031784	ko01100
GWHPAAYT031784	ko01110
GWHPAAYT031784	ko04726
GWHPAAYT031784	map00908
GWHPAAYT031784	map01100
GWHPAAYT031784	map01110
GWHPAAYT031784	map04726
GWHPAAYT031812	ko04142
GWHPAAYT031812	ko04210
GWHPAAYT031812	map04142
GWHPAAYT031812	map04210
GWHPAAYT031819	ko00905
GWHPAAYT031819	ko01100
GWHPAAYT031819	ko01110
GWHPAAYT031819	map00905
GWHPAAYT031819	map01100
GWHPAAYT031819	map01110
GWHPAAYT031840	ko04626
GWHPAAYT031840	map04626
GWHPAAYT031841	ko04010
GWHPAAYT031841	ko04064
GWHPAAYT031841	ko04620
GWHPAAYT031841	ko04621
GWHPAAYT031841	ko04624
GWHPAAYT031841	ko04722
GWHPAAYT031841	ko05133
GWHPAAYT031841	ko05140
GWHPAAYT031841	ko05142
GWHPAAYT031841	ko05145
GWHPAAYT031841	ko05152
GWHPAAYT031841	ko05162
GWHPAAYT031841	ko05164
GWHPAAYT031841	map04010
GWHPAAYT031841	map04064
GWHPAAYT031841	map04620
GWHPAAYT031841	map04621
GWHPAAYT031841	map04624
GWHPAAYT031841	map04722
GWHPAAYT031841	map05133
GWHPAAYT031841	map05140
GWHPAAYT031841	map05142
GWHPAAYT031841	map05145
GWHPAAYT031841	map05152
GWHPAAYT031841	map05162
GWHPAAYT031841	map05164
GWHPAAYT031874	ko00040
GWHPAAYT031874	ko01100
GWHPAAYT031874	map00040
GWHPAAYT031874	map01100
GWHPAAYT032068	ko00520
GWHPAAYT032068	ko01100
GWHPAAYT032068	ko04016
GWHPAAYT032068	map00520
GWHPAAYT032068	map01100
GWHPAAYT032068	map04016
GWHPAAYT032069	ko00520
GWHPAAYT032069	ko01100
GWHPAAYT032069	ko04016
GWHPAAYT032069	map00520
GWHPAAYT032069	map01100
GWHPAAYT032069	map04016
GWHPAAYT032166	ko00511
GWHPAAYT032166	map00511
GWHPAAYT032236	ko00940
GWHPAAYT032236	ko01100
GWHPAAYT032236	ko01110
GWHPAAYT032236	map00940
GWHPAAYT032236	map01100
GWHPAAYT032236	map01110
GWHPAAYT032256	ko00905
GWHPAAYT032256	ko01100
GWHPAAYT032256	ko01110
GWHPAAYT032256	map00905
GWHPAAYT032256	map01100
GWHPAAYT032256	map01110
GWHPAAYT032403	ko00905
GWHPAAYT032403	ko01100
GWHPAAYT032403	ko01110
GWHPAAYT032403	map00905
GWHPAAYT032403	map01100
GWHPAAYT032403	map01110
GWHPAAYT032643	ko04140
GWHPAAYT032643	ko04142
GWHPAAYT032643	ko04145
GWHPAAYT032643	ko04210
GWHPAAYT032643	ko04612
GWHPAAYT032643	ko05205
GWHPAAYT032643	ko05323
GWHPAAYT032643	ko05418
GWHPAAYT032643	map04140
GWHPAAYT032643	map04142
GWHPAAYT032643	map04145
GWHPAAYT032643	map04210
GWHPAAYT032643	map04612
GWHPAAYT032643	map05205
GWHPAAYT032643	map05323
GWHPAAYT032643	map05418
GWHPAAYT032772	ko04152
GWHPAAYT032772	ko04211
GWHPAAYT032772	ko04920
GWHPAAYT032772	ko04932
GWHPAAYT032772	map04152
GWHPAAYT032772	map04211
GWHPAAYT032772	map04920
GWHPAAYT032772	map04932
GWHPAAYT033275	ko00904
GWHPAAYT033275	ko01100
GWHPAAYT033275	ko01110
GWHPAAYT033275	map00904
GWHPAAYT033275	map01100
GWHPAAYT033275	map01110
GWHPAAYT033469	ko00073
GWHPAAYT033469	map00073
GWHPAAYT033471	ko00073
GWHPAAYT033471	map00073
GWHPAAYT033552	ko04626
GWHPAAYT033552	ko05145
GWHPAAYT033552	map04626
GWHPAAYT033552	map05145
GWHPAAYT033582	ko04626
GWHPAAYT033582	ko05145
GWHPAAYT033582	map04626
GWHPAAYT033582	map05145
GWHPAAYT033683	ko00040
GWHPAAYT033683	ko01100
GWHPAAYT033683	map00040
GWHPAAYT033683	map01100
GWHPAAYT033723	ko00600
GWHPAAYT033723	ko01100
GWHPAAYT033723	ko04071
GWHPAAYT033723	ko04138
GWHPAAYT033723	map00600
GWHPAAYT033723	map01100
GWHPAAYT033723	map04071
GWHPAAYT033723	map04138
GWHPAAYT034716	ko04010
GWHPAAYT034716	ko04064
GWHPAAYT034716	ko04620
GWHPAAYT034716	ko04621
GWHPAAYT034716	ko04624
GWHPAAYT034716	ko04722
GWHPAAYT034716	ko05133
GWHPAAYT034716	ko05140
GWHPAAYT034716	ko05142
GWHPAAYT034716	ko05145
GWHPAAYT034716	ko05152
GWHPAAYT034716	ko05162
GWHPAAYT034716	ko05164
GWHPAAYT034716	map04010
GWHPAAYT034716	map04064
GWHPAAYT034716	map04620
GWHPAAYT034716	map04621
GWHPAAYT034716	map04624
GWHPAAYT034716	map04722
GWHPAAYT034716	map05133
GWHPAAYT034716	map05140
GWHPAAYT034716	map05142
GWHPAAYT034716	map05145
GWHPAAYT034716	map05152
GWHPAAYT034716	map05162
GWHPAAYT034716	map05164
GWHPAAYT034801	ko04014
GWHPAAYT034801	map04014
GWHPAAYT034932	ko00906
GWHPAAYT034932	map00906
GWHPAAYT035064	ko00140
GWHPAAYT035064	ko00380
GWHPAAYT035064	ko00830
GWHPAAYT035064	ko00943
GWHPAAYT035064	ko00980
GWHPAAYT035064	ko01100
GWHPAAYT035064	ko01110
GWHPAAYT035064	ko04913
GWHPAAYT035064	ko04917
GWHPAAYT035064	ko04927
GWHPAAYT035064	ko04934
GWHPAAYT035064	ko05204
GWHPAAYT035064	map00140
GWHPAAYT035064	map00380
GWHPAAYT035064	map00830
GWHPAAYT035064	map00943
GWHPAAYT035064	map00980
GWHPAAYT035064	map01100
GWHPAAYT035064	map01110
GWHPAAYT035064	map04913
GWHPAAYT035064	map04917
GWHPAAYT035064	map04927
GWHPAAYT035064	map04934
GWHPAAYT035064	map05204
GWHPAAYT035228	ko04141
GWHPAAYT035228	map04141
GWHPAAYT036293	ko04075
GWHPAAYT036293	map04075
GWHPAAYT036524	ko00830
GWHPAAYT036524	ko01100
GWHPAAYT036524	map00830
GWHPAAYT036524	map01100
GWHPAAYT036577	ko00904
GWHPAAYT036577	ko01100
GWHPAAYT036577	ko01110
GWHPAAYT036577	map00904
GWHPAAYT036577	map01100
GWHPAAYT036577	map01110
GWHPAAYT036639	ko00140
GWHPAAYT036639	ko00380
GWHPAAYT036639	ko00590
GWHPAAYT036639	ko00591
GWHPAAYT036639	ko00830
GWHPAAYT036639	ko00980
GWHPAAYT036639	ko01100
GWHPAAYT036639	ko04212
GWHPAAYT036639	ko04726
GWHPAAYT036639	ko04750
GWHPAAYT036639	ko04913
GWHPAAYT036639	ko04917
GWHPAAYT036639	ko04927
GWHPAAYT036639	ko04934
GWHPAAYT036639	ko05204
GWHPAAYT036639	map00140
GWHPAAYT036639	map00380
GWHPAAYT036639	map00590
GWHPAAYT036639	map00591
GWHPAAYT036639	map00830
GWHPAAYT036639	map00980
GWHPAAYT036639	map01100
GWHPAAYT036639	map04212
GWHPAAYT036639	map04726
GWHPAAYT036639	map04750
GWHPAAYT036639	map04913
GWHPAAYT036639	map04917
GWHPAAYT036639	map04927
GWHPAAYT036639	map04934
GWHPAAYT036639	map05204
GWHPAAYT036757	ko00908
GWHPAAYT036757	ko01100
GWHPAAYT036757	ko01110
GWHPAAYT036757	ko04726
GWHPAAYT036757	map00908
GWHPAAYT036757	map01100
GWHPAAYT036757	map01110
GWHPAAYT036757	map04726
GWHPAAYT036758	ko00908
GWHPAAYT036758	ko01100
GWHPAAYT036758	ko01110
GWHPAAYT036758	ko04726
GWHPAAYT036758	map00908
GWHPAAYT036758	map01100
GWHPAAYT036758	map01110
GWHPAAYT036758	map04726
GWHPAAYT037749	ko03010
GWHPAAYT037749	map03010
GWHPAAYT037840	ko00480
GWHPAAYT037840	ko00590
GWHPAAYT037840	ko04918
GWHPAAYT037840	map00480
GWHPAAYT037840	map00590
GWHPAAYT037840	map04918
GWHPAAYT037953	ko00140
GWHPAAYT037953	ko00380
GWHPAAYT037953	ko00830
GWHPAAYT037953	ko00980
GWHPAAYT037953	ko00981
GWHPAAYT037953	ko01100
GWHPAAYT037953	ko04913
GWHPAAYT037953	ko04917
GWHPAAYT037953	ko04927
GWHPAAYT037953	ko04934
GWHPAAYT037953	ko05204
GWHPAAYT037953	map00140
GWHPAAYT037953	map00380
GWHPAAYT037953	map00830
GWHPAAYT037953	map00980
GWHPAAYT037953	map00981
GWHPAAYT037953	map01100
GWHPAAYT037953	map04913
GWHPAAYT037953	map04917
GWHPAAYT037953	map04927
GWHPAAYT037953	map04934
GWHPAAYT037953	map05204
GWHPAAYT037985	ko03022
GWHPAAYT037985	map03022
GWHPAAYT037988	ko00520
GWHPAAYT037988	ko01100
GWHPAAYT037988	map00520
GWHPAAYT037988	map01100
GWHPAAYT037991	ko00520
GWHPAAYT037991	ko01100
GWHPAAYT037991	map00520
GWHPAAYT037991	map01100
GWHPAAYT037993	ko00520
GWHPAAYT037993	ko01100
GWHPAAYT037993	map00520
GWHPAAYT037993	map01100
GWHPAAYT037998	ko00100
GWHPAAYT037998	ko01100
GWHPAAYT037998	ko01110
GWHPAAYT037998	map00100
GWHPAAYT037998	map01100
GWHPAAYT037998	map01110
GWHPAAYT038271	ko00830
GWHPAAYT038271	ko01100
GWHPAAYT038271	map00830
GWHPAAYT038271	map01100
GWHPAAYT038463	ko00140
GWHPAAYT038463	ko01100
GWHPAAYT038463	ko04913
GWHPAAYT038463	ko04917
GWHPAAYT038463	ko04927
GWHPAAYT038463	ko04934
GWHPAAYT038463	map00140
GWHPAAYT038463	map01100
GWHPAAYT038463	map04913
GWHPAAYT038463	map04917
GWHPAAYT038463	map04927
GWHPAAYT038463	map04934
GWHPAAYT038795	ko03015
GWHPAAYT038795	ko04016
GWHPAAYT038795	ko04075
GWHPAAYT038795	map03015
GWHPAAYT038795	map04016
GWHPAAYT038795	map04075
GWHPAAYT038980	ko04141
GWHPAAYT038980	ko05164
GWHPAAYT038980	map04141
GWHPAAYT038980	map05164
GWHPAAYT039560	ko03013
GWHPAAYT039560	map03013
GWHPAAYT039815	ko04140
GWHPAAYT039815	ko04142
GWHPAAYT039815	ko04145
GWHPAAYT039815	ko04210
GWHPAAYT039815	ko04612
GWHPAAYT039815	ko05205
GWHPAAYT039815	ko05323
GWHPAAYT039815	ko05418
GWHPAAYT039815	map04140
GWHPAAYT039815	map04142
GWHPAAYT039815	map04145
GWHPAAYT039815	map04210
GWHPAAYT039815	map04612
GWHPAAYT039815	map05205
GWHPAAYT039815	map05323
GWHPAAYT039815	map05418
GWHPAAYT040059	ko04970
GWHPAAYT040059	map04970
GWHPAAYT040278	ko00906
[truncated: 939 more rows]

## Sheet: annotations.KEGG_Kn
Gene ID	KEGG number
GWHPAAYT000839	K20496
GWHPAAYT000885	K20619
GWHPAAYT001602	K20628
GWHPAAYT001682	K05350
GWHPAAYT001682	K07409
GWHPAAYT001951	K07426
GWHPAAYT001956	K07426
GWHPAAYT001961	K00512
GWHPAAYT001961	K07408
GWHPAAYT001962	K00512
GWHPAAYT001962	K07408
GWHPAAYT001963	K00512
GWHPAAYT001963	K07408
GWHPAAYT001964	K00512
GWHPAAYT001964	K07408
GWHPAAYT001965	K00512
GWHPAAYT001965	K07408
GWHPAAYT001987	K03327
GWHPAAYT001989	K07497
GWHPAAYT002095	K15382
GWHPAAYT002711	K20729
GWHPAAYT002740	K13459
GWHPAAYT002962	K09755
GWHPAAYT003789	K01426
GWHPAAYT003925	K13449
GWHPAAYT003926	K13449
GWHPAAYT004067	K16290
GWHPAAYT004265	K17961
GWHPAAYT004266	K17961
GWHPAAYT004344	K08511
GWHPAAYT004992	K08511
GWHPAAYT005040	K20667
GWHPAAYT005394	K01365
GWHPAAYT005395	K01365
GWHPAAYT005397	K01365
GWHPAAYT005400	K01365
GWHPAAYT005705	K01365
GWHPAAYT006136	K07497
GWHPAAYT006471	K20661
GWHPAAYT006518	K20628
GWHPAAYT006585	K12153
GWHPAAYT006585	K13401
GWHPAAYT006599	K12153
GWHPAAYT006599	K13401
GWHPAAYT006680	K04733
GWHPAAYT006717	K19613
GWHPAAYT006722	K19613
GWHPAAYT006791	K19613
GWHPAAYT006793	K19613
GWHPAAYT006796	K19613
GWHPAAYT006801	K19613
GWHPAAYT006818	K07497
GWHPAAYT006913	K00512
GWHPAAYT006913	K07408
GWHPAAYT006913	K07418
GWHPAAYT006913	K11868
GWHPAAYT006914	K00512
GWHPAAYT006914	K07408
GWHPAAYT006914	K07418
GWHPAAYT006914	K11868
GWHPAAYT006915	K00512
GWHPAAYT006915	K07408
GWHPAAYT006915	K07418
GWHPAAYT006915	K11868
GWHPAAYT006969	K00512
GWHPAAYT006969	K07408
GWHPAAYT006969	K07418
GWHPAAYT006969	K11868
GWHPAAYT006970	K00512
GWHPAAYT006970	K07408
GWHPAAYT006970	K07418
GWHPAAYT006970	K11868
GWHPAAYT006971	K00512
GWHPAAYT006971	K07408
GWHPAAYT006971	K07418
GWHPAAYT006971	K11868
GWHPAAYT006973	K00512
GWHPAAYT006973	K07408
GWHPAAYT006973	K07418
GWHPAAYT006973	K11868
GWHPAAYT006976	K00512
GWHPAAYT006976	K07408
GWHPAAYT006976	K07418
GWHPAAYT006976	K11868
GWHPAAYT007039	K03327
GWHPAAYT007229	K00512
GWHPAAYT007229	K07408
GWHPAAYT007229	K13257
GWHPAAYT007657	K20667
GWHPAAYT008018	K00924
GWHPAAYT008559	K00512
GWHPAAYT008563	K00512
GWHPAAYT008694	K20628
GWHPAAYT008817	K20562
GWHPAAYT008820	K11717
GWHPAAYT008822	K20562
GWHPAAYT009114	K07426
GWHPAAYT009114	K07428
GWHPAAYT009114	K10717
GWHPAAYT009114	K17873
GWHPAAYT009114	K20660
GWHPAAYT009174	K03327
GWHPAAYT009382	K02871
GWHPAAYT009407	K01623
GWHPAAYT009427	K07426
GWHPAAYT009427	K07428
GWHPAAYT009427	K10717
GWHPAAYT009427	K15638
GWHPAAYT009427	K20660
GWHPAAYT009428	K07426
GWHPAAYT009428	K07428
GWHPAAYT009428	K10717
GWHPAAYT009428	K17873
GWHPAAYT009428	K20660
GWHPAAYT009429	K07426
GWHPAAYT009429	K07428
GWHPAAYT009429	K10717
GWHPAAYT009429	K17873
GWHPAAYT009429	K20660
GWHPAAYT009430	K07426
GWHPAAYT009430	K07428
GWHPAAYT009430	K10717
GWHPAAYT009430	K17873
GWHPAAYT009430	K20660
GWHPAAYT009431	K07426
GWHPAAYT009431	K07428
GWHPAAYT009431	K10717
GWHPAAYT009431	K17873
GWHPAAYT009431	K20660
GWHPAAYT009925	K01363
GWHPAAYT009925	K01365
GWHPAAYT009925	K01366
GWHPAAYT009925	K01371
GWHPAAYT009925	K16290
GWHPAAYT009925	K16292
GWHPAAYT009927	K17479
GWHPAAYT011215	K20628
GWHPAAYT011388	K09523
GWHPAAYT011487	K13449
GWHPAAYT011498	K13449
GWHPAAYT011613	K20628
GWHPAAYT012212	K01365
GWHPAAYT012213	K01365
GWHPAAYT012465	K13899
GWHPAAYT012465	K13902
GWHPAAYT012466	K13899
GWHPAAYT012466	K13902
GWHPAAYT012468	K13899
GWHPAAYT012468	K13902
GWHPAAYT012503	K14493
GWHPAAYT012623	K13899
GWHPAAYT012623	K13902
GWHPAAYT012624	K13899
GWHPAAYT012624	K13902
GWHPAAYT013031	K17710
GWHPAAYT013248	K15639
GWHPAAYT013275	K15639
GWHPAAYT013499	K15639
GWHPAAYT013500	K15639
GWHPAAYT013507	K15639
GWHPAAYT013512	K15639
GWHPAAYT013514	K15639
GWHPAAYT013515	K15639
GWHPAAYT013517	K15639
GWHPAAYT013518	K15639
GWHPAAYT013535	K20619
GWHPAAYT013627	K20628
GWHPAAYT013727	K04733
GWHPAAYT013940	K12195
GWHPAAYT013940	K15402
GWHPAAYT013944	K16292
GWHPAAYT014010	K20556
GWHPAAYT014013	K20556
GWHPAAYT014016	K20556
GWHPAAYT014019	K20556
GWHPAAYT014046	K20556
GWHPAAYT014073	K07409
GWHPAAYT014073	K20619
GWHPAAYT014076	K00512
GWHPAAYT014076	K07408
GWHPAAYT014076	K07418
GWHPAAYT014076	K11868
GWHPAAYT014194	K05917
GWHPAAYT016056	K13899
GWHPAAYT016173	K13899
GWHPAAYT016372	K20667
GWHPAAYT016490	K17479
GWHPAAYT017131	K09754
GWHPAAYT017134	K09754
GWHPAAYT017207	K00512
GWHPAAYT017207	K07408
GWHPAAYT017207	K13261
GWHPAAYT017687	K20618
GWHPAAYT017689	K20618
GWHPAAYT018261	K20619
GWHPAAYT018548	K00512
GWHPAAYT018548	K07408
GWHPAAYT018548	K07418
GWHPAAYT018548	K11868
GWHPAAYT018551	K07408
GWHPAAYT018583	K16292
GWHPAAYT018604	K20617
GWHPAAYT018608	K20617
GWHPAAYT018610	K00512
GWHPAAYT018610	K07408
GWHPAAYT018610	K07418
GWHPAAYT018610	K11868
GWHPAAYT018614	K00512
GWHPAAYT018614	K07408
GWHPAAYT018614	K07418
GWHPAAYT018614	K11868
GWHPAAYT018623	K00495
GWHPAAYT018623	K00512
GWHPAAYT018623	K07408
GWHPAAYT018623	K07418
GWHPAAYT018623	K11868
GWHPAAYT018623	K20617
GWHPAAYT018907	K09754
GWHPAAYT018943	K20628
GWHPAAYT019021	K05280
GWHPAAYT019058	K20619
GWHPAAYT019159	K20562
GWHPAAYT019164	K20562
GWHPAAYT019167	K20562
GWHPAAYT019170	K20562
GWHPAAYT019179	K20562
GWHPAAYT019766	K03327
GWHPAAYT019776	K03327
GWHPAAYT019789	K00512
GWHPAAYT019790	K00512
GWHPAAYT019794	K00512
GWHPAAYT019796	K00512
GWHPAAYT019800	K00512
GWHPAAYT019852	K17086
GWHPAAYT019914	K07428
GWHPAAYT019914	K10717
GWHPAAYT019914	K20660
GWHPAAYT019915	K07428
GWHPAAYT019915	K10717
GWHPAAYT019915	K20660
GWHPAAYT019977	K20771
GWHPAAYT019978	K20771
GWHPAAYT020161	K00512
GWHPAAYT020161	K13260
GWHPAAYT020161	K20623
GWHPAAYT020163	K00512
GWHPAAYT020163	K07409
GWHPAAYT020163	K07418
GWHPAAYT020163	K13260
GWHPAAYT020163	K20623
GWHPAAYT020535	K01802
GWHPAAYT020535	K09566
GWHPAAYT020857	K17086
GWHPAAYT021497	K01366
GWHPAAYT021501	K20623
GWHPAAYT021660	K20547
GWHPAAYT021800	K09755
GWHPAAYT021855	K20771
GWHPAAYT021859	K07437
GWHPAAYT021933	K09587
GWHPAAYT022009	K20412
GWHPAAYT022178	K01365
GWHPAAYT022204	K00512
GWHPAAYT022204	K07408
GWHPAAYT022204	K07418
GWHPAAYT022204	K13260
GWHPAAYT022204	K20623
GWHPAAYT022205	K00512
GWHPAAYT022205	K07408
GWHPAAYT022205	K07418
GWHPAAYT022205	K13260
GWHPAAYT022205	K20623
GWHPAAYT022231	K00512
GWHPAAYT022231	K07408
GWHPAAYT022231	K07418
GWHPAAYT022231	K13260
GWHPAAYT022231	K20623
GWHPAAYT022400	K13449
GWHPAAYT023253	K05747
GWHPAAYT023675	K00512
GWHPAAYT023675	K07408
GWHPAAYT023675	K14985
GWHPAAYT024304	K09754
GWHPAAYT024307	K09754
GWHPAAYT024309	K09754
GWHPAAYT024706	K20667
GWHPAAYT024733	K15639
GWHPAAYT024947	K15639
GWHPAAYT024973	K20619
GWHPAAYT025078	K20628
GWHPAAYT025367	K03327
GWHPAAYT025395	K16292
GWHPAAYT025489	K20556
GWHPAAYT025492	K20556
GWHPAAYT025495	K20556
GWHPAAYT025496	K20556
GWHPAAYT025497	K20556
GWHPAAYT025499	K20556
GWHPAAYT025502	K20556
GWHPAAYT025522	K07409
GWHPAAYT025522	K20619
GWHPAAYT025647	K05917
GWHPAAYT026886	K16292
GWHPAAYT026903	K16292
GWHPAAYT026905	K16292
GWHPAAYT026908	K16292
GWHPAAYT026914	K16292
GWHPAAYT026933	K16292
GWHPAAYT027164	K04123
GWHPAAYT027249	K20412
GWHPAAYT027907	K07408
GWHPAAYT027907	K07418
GWHPAAYT028283	K20628
GWHPAAYT028382	K20628
GWHPAAYT028601	K10717
GWHPAAYT028601	K20660
GWHPAAYT028637	K04733
GWHPAAYT028992	K03025
GWHPAAYT029022	K12639
GWHPAAYT029025	K12639
GWHPAAYT029136	K09486
GWHPAAYT029192	K03327
GWHPAAYT029287	K03006
GWHPAAYT029445	K01051
GWHPAAYT029520	K20623
GWHPAAYT029570	K01623
GWHPAAYT029613	K09250
GWHPAAYT029657	K05747
GWHPAAYT029724	K17086
GWHPAAYT029761	K16292
GWHPAAYT030305	K20667
GWHPAAYT030548	K20628
GWHPAAYT030589	K20628
GWHPAAYT030764	K19801
GWHPAAYT030767	K00512
GWHPAAYT030767	K07408
GWHPAAYT030767	K07418
GWHPAAYT030767	K11868
GWHPAAYT031140	K17086
GWHPAAYT031784	K07428
GWHPAAYT031784	K10717
GWHPAAYT031784	K20660
GWHPAAYT031812	K01366
GWHPAAYT031819	K20623
GWHPAAYT031840	K13459
GWHPAAYT031841	K04733
GWHPAAYT031874	K01051
GWHPAAYT032068	K20547
GWHPAAYT032069	K20547
GWHPAAYT032166	K01191
GWHPAAYT032236	K09755
GWHPAAYT032256	K12637
GWHPAAYT032302	K20771
GWHPAAYT032403	K09587
GWHPAAYT032643	K01365
GWHPAAYT032772	K07297
GWHPAAYT033033	K09250
GWHPAAYT033105	K20628
GWHPAAYT033275	K04123
GWHPAAYT033349	K03686
GWHPAAYT033469	K15399
GWHPAAYT033469	K21995
GWHPAAYT033471	K15399
GWHPAAYT033471	K21995
GWHPAAYT033552	K13412
GWHPAAYT033582	K13412
GWHPAAYT033683	K01051
GWHPAAYT033723	K00654
GWHPAAYT034555	K20661
GWHPAAYT034556	K20661
GWHPAAYT034557	K20661
GWHPAAYT034558	K20661
GWHPAAYT034610	K20628
GWHPAAYT034716	K04733
GWHPAAYT034801	K19613
GWHPAAYT034932	K09843
GWHPAAYT035064	K00512
GWHPAAYT035064	K07408
GWHPAAYT035064	K13257
GWHPAAYT035228	K09580
GWHPAAYT036293	K14493
GWHPAAYT036524	K07437
GWHPAAYT036577	K04123
GWHPAAYT036639	K00512
GWHPAAYT036639	K07408
GWHPAAYT036639	K07418
GWHPAAYT036639	K11868
GWHPAAYT036757	K07426
GWHPAAYT036757	K07428
GWHPAAYT036757	K10717
GWHPAAYT036757	K17873
GWHPAAYT036757	K20660
GWHPAAYT036758	K07426
GWHPAAYT036758	K07428
GWHPAAYT036758	K10717
GWHPAAYT036758	K17873
GWHPAAYT036758	K20660
GWHPAAYT037558	K20667
GWHPAAYT037749	K02995
GWHPAAYT037840	K00432
GWHPAAYT037953	K00512
GWHPAAYT037953	K07408
GWHPAAYT037953	K14985
GWHPAAYT037985	K03125
GWHPAAYT037988	K01183
GWHPAAYT037991	K01183
GWHPAAYT037993	K01183
GWHPAAYT037998	K09832
GWHPAAYT038271	K07437
GWHPAAYT038463	K00512
GWHPAAYT038795	K14400
GWHPAAYT038795	K14510
GWHPAAYT038980	K09523
GWHPAAYT039256	K20628
GWHPAAYT039560	K03254
GWHPAAYT039660	K20628
GWHPAAYT039709	K20661
GWHPAAYT039815	K01365
GWHPAAYT040059	K13899
GWHPAAYT040059	K13902
GWHPAAYT040278	K15747
GWHPAAYT040581	K07437
GWHPAAYT040701	K05855
GWHPAAYT040701	K07360
GWHPAAYT040708	K05855
GWHPAAYT040708	K07360
GWHPAAYT040709	K05855
GWHPAAYT040709	K07360
GWHPAAYT040952	K15078
GWHPAAYT041472	K13449
GWHPAAYT041753	K13449
GWHPAAYT041756	K13449
GWHPAAYT041762	K13449
GWHPAAYT041769	K13449
GWHPAAYT041772	K13449
GWHPAAYT041774	K13449
GWHPAAYT041776	K13449
GWHPAAYT041843	K13449
GWHPAAYT041844	K13449
GWHPAAYT041846	K13449
GWHPAAYT041855	K13449
GWHPAAYT041859	K13449
GWHPAAYT042267	K16290
GWHPAAYT042495	K17961
GWHPAAYT042496	K00512
GWHPAAYT042533	K08235
GWHPAAYT043357	K08511
GWHPAAYT043441	K20667
GWHPAAYT043442	K20667
GWHPAAYT043444	K20667
GWHPAAYT044156	K07497
GWHPAAYT044317	K08272
GWHPAAYT044490	K09843
GWHPAAYT044649	K21989
GWHPAAYT044720	K04123
GWHPAAYT044721	K04123
GWHPAAYT044855	K22072
GWHPAAYT045932	K20619
GWHPAAYT046260	K20562
GWHPAAYT046352	K16292
GWHPAAYT046372	K20617
GWHPAAYT046376	K00512
GWHPAAYT046376	K07408
GWHPAAYT046376	K07418
GWHPAAYT046376	K11868
GWHPAAYT046379	K00512
GWHPAAYT046379	K07408
GWHPAAYT046379	K07418
GWHPAAYT046379	K11868
GWHPAAYT046382	K00512
GWHPAAYT046382	K07408
GWHPAAYT046382	K07418
GWHPAAYT046382	K11868
GWHPAAYT046390	K00512
GWHPAAYT046390	K07408
GWHPAAYT046390	K07418
GWHPAAYT046390	K11868
GWHPAAYT046391	K00512
GWHPAAYT046391	K07408
GWHPAAYT046391	K07418
GWHPAAYT046575	K04688
GWHPAAYT046693	K20628
GWHPAAYT046757	K05280
GWHPAAYT046759	K05280
GWHPAAYT046796	K20619
GWHPAAYT046902	K20562
GWHPAAYT047260	K00512
GWHPAAYT047260	K07408
GWHPAAYT047260	K07418
GWHPAAYT047632	K01051
GWHPAAYT047764	K15399
GWHPAAYT047764	K21995
GWHPAAYT047895	K03686
GWHPAAYT047946	K04123
GWHPAAYT048080	K20661
GWHPAAYT048329	K20628
GWHPAAYT049077	K20619
GWHPAAYT049816	K20628
GWHPAAYT049898	K05350
GWHPAAYT049898	K07409
GWHPAAYT049931	K20628
GWHPAAYT049932	K20628
GWHPAAYT050173	K07426
GWHPAAYT050181	K00512
GWHPAAYT050181	K07408
GWHPAAYT050762	K01365
GWHPAAYT050776	K19788
GWHPAAYT050822	K07437
GWHPAAYT050826	K19788
GWHPAAYT050828	K19788
GWHPAAYT050832	K19788
GWHPAAYT051114	K17086
GWHPAAYT051115	K17086
GWHPAAYT051190	K20771
GWHPAAYT051433	K00512
GWHPAAYT051433	K13260
GWHPAAYT051433	K20623
GWHPAAYT051435	K00512
GWHPAAYT051435	K13260
GWHPAAYT051435	K20623
GWHPAAYT051446	K00512
GWHPAAYT051446	K13260
GWHPAAYT051446	K20623
GWHPAAYT051959	K13449
GWHPAAYT052341	K14442
GWHPAAYT052341	K21843
GWHPAAYT053025	K15692
GWHPAAYT053067	K00512
GWHPAAYT053067	K07408
GWHPAAYT053067	K07418
GWHPAAYT053067	K11868
GWHPAAYT053068	K00512
GWHPAAYT053068	K07408
GWHPAAYT053068	K07418
GWHPAAYT053068	K11868
GWHPAAYT053070	K00512
GWHPAAYT053070	K07408
GWHPAAYT053070	K07418
GWHPAAYT053070	K11868
GWHPAAYT053072	K00512
GWHPAAYT053072	K07408
GWHPAAYT053072	K07418
GWHPAAYT053072	K11868
GWHPAAYT053256	K09754
GWHPAAYT053257	K09754
GWHPAAYT053557	K11294
GWHPAAYT053559	K12639
GWHPAAYT053852	K20628
GWHPAAYT054154	K10717
GWHPAAYT054154	K20660
GWHPAAYT054190	K04733
GWHPAAYT054338	K03327
GWHPAAYT054598	K09874
GWHPAAYT054774	K03006
GWHPAAYT054981	K01051
GWHPAAYT054988	K01051
GWHPAAYT055085	K20623
GWHPAAYT055134	K05747
GWHPAAYT055224	K17086
GWHPAAYT055232	K09589
GWHPAAYT055232	K12638
GWHPAAYT055986	K16292
GWHPAAYT055988	K16292
GWHPAAYT055989	K16292
GWHPAAYT056029	K01365
GWHPAAYT056105	K20628
GWHPAAYT056639	K20556
GWHPAAYT056641	K20556
GWHPAAYT056739	K16292
GWHPAAYT056743	K16292
GWHPAAYT056744	K16292
GWHPAAYT056901	K08235
GWHPAAYT056945	K00430
GWHPAAYT056965	K09832
GWHPAAYT056970	K01183
GWHPAAYT056972	K01183
GWHPAAYT057021	K20562
GWHPAAYT057024	K20562
GWHPAAYT057032	K20562
GWHPAAYT057062	K02132
GWHPAAYT057095	K02132
GWHPAAYT057833	K13449
GWHPAAYT057842	K13449
GWHPAAYT058035	K02132
GWHPAAYT058751	K20628
GWHPAAYT059490	K20556
