# Supplementary material for: Unraveling a Small Secreted Peptide SUBPEP3 That Positively Regulates Salt-Stress Tolerance in Pyrus betulifolia
Source: Int J Mol Sci. 2024 Apr 23;25(9):4612. doi: 10.3390/ijms25094612 (PMC11083645; doi:10.3390/ijms25094612)
Supplement: Supplementary file 1 [file ijms-25-04612-s001.zip › Table S3. Primers used in this study.xlsx]

## Sheet: Sheet1
Name	Sequence(5'-3')
qRT-preSUBPEP3 F	ATTGCTTCGTTCTCCTCCCG
qRT-preSUBPEP3 R	GTCACCTGCCAATCCAGTGA
qRT-pbPDR1 F	TGGTGCTCCTTAGGCAAGTG
qRT-pbPDR1 R	CTACCAGCCAGAACGTCCAT
preSUBPEP3pro F	GGGGCGCACTGCAAAGAG
preSUBPEP3pro R	GCTTGCAAGATTTAGTGTTG
OE-SUBPEP3 F	ATGTTGAGCAAGAAAATTAGTTC
OE-SUBPEP3 R1	GGTCTAATGTATCTCCTTTTACACAAAC
OE-SUBPEP3 R2	CTTTACTTTTCCAGGGTCTAATGTATC
